# Supplementary material for: A lipidomic and flavoromic approach to map the lipid profile and related volatile flavor compounds in the fresh breast meat of chickens fed curcumin
Source: Food Chem X. 2026 Jun 30;37:104156. doi: 10.1016/j.fochx.2026.104156 (PMC13355225; doi:10.1016/j.fochx.2026.104156)
Supplement: Supplementary file 3 — Supplementary material 3 [file mmc3.xlsx]

## Sheet: Sheet1
Name	CON	CUR
(+)-4-Carene	0	1
(1-Methoxy-pentyl)-cyclopropane	0	1
(1R,2S,4R)-2,7,7-Trimethylbicyclo[2.2.1]heptan-2-ol	1	1
(1S)-2,6,6-Trimethylbicyclo[3.1.1]hept-2-ene	0	1
(2-Aziridinylethyl)amine	1	1
(2-Cyclohexylpropyl)(methyl)amine	0	1
(2-Methyl-[1,3]dithian-2-yl)phenylmethanol	1	0
(2R,5R)-2-Methyl-5-(prop-1-en-2-yl)-2-vinyltetrahydrofuran	1	1
(2R,5S)-2-Methyl-5-(prop-1-en-2-yl)-2-vinyltetrahydrofuran	1	1
(3-Cyclopentylpropyl)methylamine	1	0
(3R,3aS,8aS)-3,6,8,8-Tetramethyl-2,3,4,7,8,8a-hexahydro-1H-3a,7-methanoazulene	1	0
(CH3)2CHP(C6H5)2=O	1	0
(E)-9-Octadecenoic acid ethyl ester	1	1
(E)-betagammagammagammagammagammabetagammagammagammagammagamma-Farnesene	0	1
(E)-Hex-3-enyl (E)-2-methylbut-2-enoate	0	1
(E)-Stilbene	1	0
(R)-(-)-2-Amino-1-propanol	0	1
(R)-(+)-3-Methylcyclopentanone	0	1
(S)-(+)-1-Cyclohexylethylamine	0	1
(S)-(+)-1,2-Propanediol	1	1
(S)-(+)-2',3'-Dideoxyribonolactone	1	0
(S)-Methyl 2,3-dihydroxypropanoate, methyl ether	1	1
(Z)-2-Heptene	1	0
(Z)-Difluorodiazene	0	1
(Z)-Ethyl heptadec-9-enoate	0	1
1-(1,2-Dimethoxypropyl)-4-methoxybenzene	1	0
1-(1'-Pyrrolidinyl)-2-propanone	1	0
1-(2-Aminopropoxy)-2-methoxyethane	1	1
1-(2-Dimethylaminoethyl)-3,3-dimethyldiaziridine	0	1
1-(2-Hydroxy-5-methylphenyl)propan-1-one	1	0
1-(2,3-Dimethylphenyl)ethanone	1	0
1-(Ethylsulfonyl)piperazine	1	0
1-(Furan-2-yl)-2-methylpentan-1-one	1	0
1-(Imidazol-1-yl)-2-methylpropan-2-ol	0	1
1-[(1-Oxo-2-propenyl)oxy]-2,5-pyrrolidinedione	0	1
1-[(1H-Pyrrol-2-ylcarbonyl)oxy]-2,5-pyrrolidinedione	1	0
1-[p-Tolylsulfonyl]-2-methylaziridine	1	0
1-Acetyl-5-methyl-3-(5-nitro-2-furyl)pyrazole	1	0
1-Benzocyclobutenecarbonitrile	1	0
1-Bromo-8-tetrahydropyranyloxyoctane	1	0
1-Butanamine, N-butyl-	1	1
1-Butanamine, N-butylidene-	0	1
1-Butanol	1	1
1-Butanol, 3-methoxy-	1	1
1-Butanol, 3-methyl-	1	1
1-Butanone, 2-chloro-3-methyl-1-[4-(1-methylethyl)phenyl]-	1	1
1-Butene, 1-(methylthio)-, (Z)-	1	0
1-Butene, 2,3,3-trimethyl-	1	0
1-Butene, 4-methoxy	1	0
1-Chloromethyl-3,5-dimethylbenzene	1	0
1-Cyclopentyl-2-propen-1-ol	0	1
1-Cyclopentylacetonitrile	1	1
1-Cyclopentylethanol, trifluoroacetate	1	0
1-Decanol	1	1
1-Decanol, 5,9-dimethyl-	1	0
1-Decene	1	1
1-Decene, 9-methyl-	0	1
1-Dodecanamine, N,N-dimethyl-	0	1
1-Dodecanol	1	1
1-Dodecanol, 3,7,11-trimethyl-	1	1
1-Dodecene	1	1
1-Ethyl-5-methylcyclopentene	1	1
1-Heptanol	1	1
1-Heptanol, 2-propyl-	1	1
1-Heptene, 2-methyl-	1	0
1-Heptene, 3-methoxy-	1	1
1-Heptene, 5-methyl-	1	1
1-Hexadecanol	0	1
1-Hexadecyne	0	1
1-Hexanamine, 6,N-dihydroxy-	1	0
1-Hexanol	1	1
1-Hexanol, 2-ethyl-	1	1
1-Hexanol, 2,2-dimethyl-	1	0
1-Hexen-3-yne	0	1
1-Hexen-4-ol, 1-chloro-3,5-dimethyl-	1	0
1-Hexene, 3-methyl-	0	1
1-Hexene, 3,3-dimethyl-	0	1
1-Hexene, 3,4-dimethyl-	0	1
1-Hexene, 3,5-dimethyl-	1	0
1-Hexene, 4,5-dimethyl-	1	0
1-Hexene, 5-methyl-	1	1
1-Hexene, 5,5-dimethyl-	0	1
1-Hexyn-3-ol, 3,5-dimethyl-	1	1
1-Hydroxycyclohexanecarboxylic acid	1	1
1-Iodo-2-methylundecane	1	1
1-Isobenzofuranol, 1,3-dihydro-3,3-dimethyl-1-phenyl-	0	1
1-Methoxy-3-hydroxymethylheptane	1	0
1-Methyl-2-phenylcyclopropane	1	0
1-Methyl-3-piperidinamine, N-trimethylacetyl-	1	0
1-Methylcycloheptene	1	0
1-n-Butoxy-2,3-dimethyldiaziridine	0	1
1-Nonanol	1	1
1-Nonene, 4,6,8-trimethyl-	1	1
1-Octadecanamine, N-methyl-	1	1
1-Octanol	1	1
1-Octanol, 2-butyl-	1	0
1-Octanol, 2-nitro-	1	1
1-Octen-3-ol	1	1
1-Octen-3-one	1	1
1-Octene, 2,7-dimethyl-	0	1
1-Octene, 3,7-dimethyl-	1	0
1-Octyn-3-ol, 3-methyl-	0	1
1-Octyn-3-ol, 4-ethyl-	1	0
1-Oxa-3-azaspiro[4.5]decan-2-one, 3-cyclohexyl-4-hydroxy-4-methyl-	0	1
1-Pentadecene	1	0
1-Pentanamine, N-methyl-	0	1
1-Pentanamine, N-nitro-	1	0
1-Pentanol	1	1
1-Pentanol, 2-ethyl-4-methyl-	1	1
1-Pentanol, 4-amino-	1	1
1-Pentanone, 1-(2-thienyl)-	1	0
1-Pentanone, 1-(4-methylphenyl)-	0	1
1-Penten-3-ol	1	0
1-Penten-3-ol, 4-methyl-	0	1
1-Penten-3-one	0	1
1-Penten-3-one, 4,4-dimethyl-1-phenyl-	0	1
1-Pentene, 3-ethyl-3-methyl-	0	1
1-Pentene, 3-methyl-	1	1
1-Pentene, 3,3-dimethyl-	0	1
1-Pentene, 3,4-dimethyl-	1	0
1-Pentene, 4,4-dimethyl-	0	1
1-Phenyl-1-decanol	1	0
1-Piperidinecarboxaldehyde, 2-(1-formyl-2-pyrrolidinyl)-	1	0
1-Propanamine, 2-methyl-N-(2-methylpropylidene)-	1	1
1-Propanamine, 3-dibenzo[b,e]thiepin-11(6H)-ylidene-N,N-dimethyl-, S-oxide	0	1
1-Propanamine, N,2-dimethyl-N-nitroso-	0	1
1-Propanol	1	1
1-Propanol, 2-(2-methoxypropoxy)-	1	0
1-Propanol, 2-ethoxy-	1	0
1-Propanol, 2-methoxy-	1	0
1-Propanol, 2-methyl-	1	1
1-Propanol, 3-(diethylamino)-2,2-dimethyl-, p-aminobenzoate (ester)	1	1
1-Propanol, 3-ethoxy-	1	0
1-Propanol, 3,3'-oxybis-	1	1
1-Propanone, 1-(2,4-dimethylphenyl)-2-methyl-	0	1
1-Propanone, 2-chloro-1-(4-ethylphenyl)-2-methyl-	1	0
1-Propen-2-ol, acetate	1	0
1-Propene, 2-methoxy-	1	0
1-Propene, 3-propoxy-	0	1
1-Propene, 3,3-diethoxy-	1	0
1-Propyl-N-(2,4,6-trimethylphenyl)pyrrolidine-2-carboxamide	1	0
1-tert-Butoxy-2-ethoxyethane	1	0
1-Tetradecanol	0	1
1-Tetradecene	1	1
1-Tetrazol-2-ylethanone	0	1
1-Triazene, 3,3-dimethyl-1-phenyl-	1	0
1-Trifluoroacetoxy-2-methylpentane	1	0
1-Undecanol	1	1
1-Undecene	0	1
1-Undecene, 5-methyl-	0	1
1-Undecene, 7-methyl-	1	0
1-Undecyn-4-ol	1	1
1,1,4-Trimethylcyclohexane	0	1
1,1'-Bicyclobutyl	1	1
1,1'-Bicyclohexyl	1	0
1,1'-Bicyclohexyl, 2-methyl-, cis-	1	1
1,1'-Biphenyl, 2,2'-diethyl-	0	1
1,1'-Biphenyl, 2,2',5,5'-tetramethyl-	1	1
1,1'-Biphenyl, 3,3',4,4'-tetramethyl-	0	1
1,1'-Biphenyl, 4-methyl-	1	1
1,1'-Biphenyl, 4,4'-difluoro-	1	0
1,1'-Biphenyl,3,3'-difluoro-	1	1
1,2-Benzenedicarbonitrile	1	1
1,2-Benzenedicarboxylic acid, butyl 2-methylpropyl ester	0	1
1,2-Benzisothiazole, 3-butoxy-	0	1
1,2-Cyclooctanedione	0	1
1,2-Cyclopentanediol, 3-methyl-	1	0
1,2-Difluoroethane	1	1
1,2-Dimethyldiaziridine	1	1
1,2-Epoxy-3-propyl acetate	0	1
1,2-Ethanediamine, N,N,N'-trimethyl-	1	0
1,2-Ethanediamine, N,N'-diethyl-N,N'-dimethyl-	1	0
1,2-Ethanediamine, N,N'-dimethyl-	1	1
1,2-Pentadiene, 4-methoxy-4-methyl-	1	0
1,2-Propanediamine, N,N'-dimethyl-, (S)-	0	1
1,2-Propanediol, 3,3'-oxydi-, tetranitrate	0	1
1,2-Propanediol, dinitrate	1	1
1,2,3-Benzenetricarboxylic acid, trimethyl ester	1	0
1,2,3-Propanetriol, 1,3-dinitrate	0	1
1,2,3-Propanetriol, tribenzoate	1	0
1,2,3-Thiadiazole-4-carboxamide	0	1
1,2,3-Trifluorobenzene	1	1
1,2,3,4-Tetrahydro-2-naphthol	1	1
1,2,4-Benzenetricarboxylic acid, 1,2-dimethyl ester	1	1
1,2,4-Trifluorobenzene	1	1
1,2,4-Trioxolane, 3,5-dipropyl-	1	1
1,2,4,5-Tetrazin-3-amine, 6-methyl-	1	0
1,2,4,5-Tetroxane, 3,3,6,6-tetramethyl-	1	1
1,2,5-Thiadiazole	1	1
1,3-Benzodioxol-2-one, hexahydro-, cis-	1	0
1,3-Benzodioxole, 2-acetyl-4-methoxy-2-methyl-	0	1
1,3-Butanediol	0	1
1,3-Butanediol, (S)-	0	1
1,3-cis,5-cis-Octatriene	0	1
1,3-Cyclobutanediol, 2,2,4,4-tetramethyl-	0	1
1,3-Cyclobutanedione, 2,2,4,4-tetramethyl-	1	1
1,3-Cyclohexadiene, 1-methyl-4-(1-methylethyl)-	0	1
1,3-Cyclohexadiene, 5-butyl-	1	0
1,3-Cyclohexadiene, 5-ethyl-	1	1
1,3-Cyclohexadiene, 5,6-dimethyl-	1	0
1,3-Cyclopentadiene, 5-(1-methylpropylidene)-	0	1
1,3-Dimethyl-1-cyclohexene	1	1
1,3-Dimethyldiaziridine	0	1
1,3-Dioxan-5-ol, 4,4,5-trimethyl-	1	0
1,3-Dioxane, 2-ethyl-5-methyl-	0	1
1,3-Dioxepane, 2-heptyl-	0	1
1,3-Dioxepin, 4,7-dihydro-	1	0
1,3-Dioxolan-2-one	1	1
1,3-Dioxolane-2-methanol	1	1
1,3-Dioxolane, 2-(1-bromoethyl)-	1	1
1,3-Dioxolane, 2-(1-methylethyl)-	0	1
1,3-Dioxolane, 2-(1-phenylethyl)-	1	0
1,3-Dioxolane, 2-(1,1-dimethylethyl)-	0	1
1,3-Dioxolane, 2-(3-iodopropyl)-	1	0
1,3-Dioxolane, 2-butyl-	1	1
1,3-Dioxolane, 2-butyl-4-methyl-	0	1
1,3-Dioxolane, 2-heptyl-	1	0
1,3-Dioxolane, 2-pentadecyl-	1	1
1,3-Dioxolane, 2-propyl-	1	0
1,3-Dithiolane, 2-benzyl-2-methyl-	1	0
1,3-Hexadiene, 2,5-dimethyl-	0	1
1,3-Methanopentalene, 1,2,3,5-tetrahydro-	1	0
1,3-Nonadiene, (E)-	0	1
1,3-Octadiene	1	1
1,3-Pentadiene, (Z)-	1	0
1,3-Propanediamine	1	0
1,3-Propanediamine, N,N-dimethyl-	1	0
1,3-Propanediol, 2-dodecyl	1	0
1,3-Propanediol, 2,2-dimethyl-, dinitrate	1	0
1,3-trans,5-cis-Octatriene	1	0
1,3,4-Hexatriene, 3-methoxy-	1	0
1,3,4-Thiadiazol-2-amine, 5-[(2-methylpropyl)thio]-	0	1
1,3,5-Cycloheptatriene, 7,7-dimethyl-	1	0
1,3,5-Trifluorobenzene	1	1
1,3,7-Octatriene, 3,7-dimethyl-	1	1
1,3,8-p-Menthatriene	1	1
1,4-Benzenedicarbonitrile	1	0
1,4-Cyclohexadiene	1	1
1,4-Cyclohexadiene, 1-methyl-	1	1
1,4-Cyclohexanedimethanol	0	1
1,4-Cyclohexanedione bis(ethylene ketal)	1	0
1,4-Dihydronaphthalene	1	1
1,4-Dioxane-2,6-dione	1	1
1,4-Dioxane, 2,3-dimethoxy-	0	1
1,4-Ethanonaphthalen-2(1H)-one, 3,4-dihydro-	1	0
1,4-Hexadiene, 2,3-dimethyl-	1	1
1,4-Hexadiene, 3,3,5-trimethyl-	0	1
1,4-Methanonaphthalen-9-ol, 1,4-dihydro-	1	1
1,4-Methanonaphthalen-9-one, 1,2,3,4-tetrahydro-	0	1
1,4-Pentadiene, 2,3,3-trimethyl-	0	1
1,4,5,8-Tetramethylnaphthalene	0	1
1,5-Cyclooctadiene, 1,2-dimethyl-	1	0
1,5-Dimethyl-1,4-cyclohexadiene	0	1
1,5-Dimethyl-6-oxa-bicyclo[3.1.0]hexane	0	1
1,5-Diphenyl-2H-1,2,4-triazoline-3-thione	1	1
1,5-Heptadiene, (E)-	0	1
1,5-Hexadien-3-ol	0	1
1,5-Hexadiene, 3-methyl-	1	1
1,5-Octadiene, 7-methyl-3-(1-methylethyl)-	1	0
1,5,6,7-Tetramethylbicyclo[3.2.0]hepta-2,6-diene	0	1
1,5,9-Cyclododecatriene, (E,E,E)-	1	0
1,6-Anhydro-3,4-dideoxy-betagammagammagammagammagammabetagammagammagammagammagamma-D-gluco-hexopyranose	1	1
1,6-Octadien-3-ol, 3,7-dimethyl-, formate	1	1
1,7-Nonadien-4-ol, 4,8-dimethyl-	1	1
1,7-Octadiene	1	0
1,9-Decadiyne	0	1
1,E-11,Z-13-Octadecatriene	0	1
1(2H)-Naphthalenone, 3,4-dihydro-	0	1
1(3H)-Isobenzofuranone, 3a,4,5,7a-tetrahydro-4-hydroxy-3a,7a-dimethyl-, (3aa,4betagammagammagammagammagammabetagammagammagammagammagamma,7aa)-(betagammagammagammagammagammabetagammagammagammagammaÃÂ¡ÃÂ)-	0	1
1(3H)-Isobenzofuranone, 4-methoxy-3-methyl-	0	1
10-Undecenoic acid, ethyl ester	1	1
11-(2-Cyclopenten-1-yl)undecanoic acid, (+)-	1	0
11-Methyldodecanol	1	1
11-Tricosene	0	1
11,14,17-Eicosatrienoic acid, methyl ester	0	1
1H-1,2,3-Triazole, 4-phenyl-	1	0
1H-1,2,3,4-Tetrazol-5-amine, 1-methyl-	1	0
1H-1,2,3,4-Tetrazol-5-ylmethanamine	0	1
1H-3a,7-Methanoazulene, 2,3,4,7,8,8a-hexahydro-3,6,8,8-tetramethyl-, [3R-(3a,3abetagammagammagammagammagammabetagammagammagammagammagamma,7betagammagammagammagammagammabetagammagammagammagammagamma,8aa)]-	1	1
1H-3a,7-Methanoazulene, octahydro-3,8,8-trimethyl-6-methylene-, [3R-(3a,3abetagammagammagammagammagammabetagammagammagammagammagamma,7betagammagammagammagammagammabetagammagammagammagammagamma,8aa)]-	0	1
1H-Imidazole, 4,5-dihydro-2-(phenylmethyl)-	1	1
1H-Imidazole, 4,5-dihydro-2,4-dimethyl-	1	0
1H-Inden-1-ol, 2,3-dihydro-3,3-dimethyl-	1	1
1H-Inden-5-ol, 2,3-dihydro-	1	1
1H-Indene-1-methanol, acetate	1	0
1H-Indene, 1-methyl-	1	1
1H-Indene, 2,3-dihydro-1,1-dimethyl-	1	0
1H-Indene, 2,3-dihydro-1,1,3-trimethyl-	1	0
1H-Indene, 2,3-dihydro-1,1,3-trimethyl-3-phenyl-	1	0
1H-Indene, 2,3-dihydro-4,7-dimethyl-	0	1
1H-Indene, 5-hexyl-2,3-dihydro-	0	1
1H-Indole, 4-methyl-	1	1
1H-Isoindole-1,3(2H)-dione, 2-(hydroxymethyl)-	1	0
1H-Isoindole, 3-methoxy-4,7-dimethyl-	1	1
1H-Phosphole, 2,5-dihydro-1-methyl-	0	1
1H-Pyrazole-1-carboximidamide, 3,5-dimethyl-	0	1
1H-Pyrazole, 3-methyl-1-phenyl-	1	0
1H-Pyrazole, 4,5-dihydro-3-methyl-1-propyl-	0	1
1H-Pyrazole, 4,5-dihydro-5,5-dimethyl-4-isopropylidene-	0	1
1H-Pyrrole, 1-methyl-	1	1
1H-Pyrrole, 2-methyl-	1	0
1H-Pyrrole, 2,5-dihydro-1-nitroso-	1	1
1H-Pyrrole, 3-methyl-	0	1
1H-Tetrazole	1	1
1H-Tetrazole-1,5-diamine	1	1
1H-Tetrazole, 5-methyl-	1	1
1H-Tetrazole, 5-vinyl-	1	0
2-(1-Hydroxyethyl)-2-methyl-1,3-oxathiolane	0	1
2-(2-Aminoethanesulfonyl)propane	1	1
2-(2-Hydroxycyclooctyl)-furan	1	0
2-(Adamantan-1-yl)pyrrolidine	1	0
2-(p-Tolylmethyl)-p-xylene	0	1
2-[(2-Fluorobenzyl)amino]-2-methyl-1-propanol	1	0
2-[(2-Furylmethyl)amino]-2-methyl-1-propanol	0	1
2-[2-(5-Norbornenyl)oxy]-tetrahydropyran	0	1
2-Acetyl-3,4,5,6-tetrahydropyridine	1	0
2-Acetyl-5-methylfuran	1	1
2-Acetylpyrrolidine	0	1
2-Amino-1,3-propanediol	1	1
2-Amino-4-benzylthiomethyl-6-piperidino-1,3,5-triazine	1	0
2-Amino-5-methylbenzoic acid	1	0
2-Amino-N,N-dimethylethanesulfonamide	0	1
2-Aminoethanesulfonamide	0	1
2-Aminoethyl hydrogen sulfate	1	0
2-Aminooxy-4-methylvaleric acid, methyl ester	1	0
2-Aminopentanenitrile	0	1
2-Aminopropane-1-thiol	1	1
2-Azetidinone, 3,3-dimethyl-	0	1
2-Azidopropane	0	1
2-Benzyloxy-3-methyl-1,4-butanediol	1	0
2-Bromo dodecane	0	1
2-Butanamine, 2-methyl-	1	1
2-Butanamine, 3-methyl-	0	1
2-Butanol	1	0
2-Butanol, (R)-	0	1
2-Butanol, 2,3-dimethyl-	1	1
2-Butanol, 3-chloro-	1	0
2-Butanol, 3-chloro-, (R*,R*)-	0	1
2-Butanol, 3-chloro-, acetate, (R*,R*)-	0	1
2-Butanone	1	1
2-Butanone, 1-(1,3-benzodioxol-5-yl)-	1	0
2-Butanone, 1-chloro-	1	0
2-Butanone, 3-methoxy-3-methyl-	0	1
2-Butanone, 3,3-dimethyl-1-thiocyanato-	1	0
2-Butanone, 4-(5-methyl-2-furanyl)-	1	1
2-Butanone, 4,4-dimethoxy-3-methyl-	0	1
2-Buten-1-ol, (E)-	1	1
2-Buten-1-ol, 3-methyl-, formate	1	1
2-Buten-1-one, 1-(6,7,7-trimethyl-2,3-dioxabicyclo[2.2.2]oct-5-en-1-yl)-, [1R-[1a(E),4betagammagammagammagammagammabetagammagammagammagammagamma]]-	0	1
2-Butenal, 2-methyl-, (E)-	1	1
2-Butene	1	1
2-Butene-1,4-diol, (Z)-	1	1
2-Butene, 1-bromo-	1	0
2-Butenoic acid, 2-methyl-, 2-methyl-2-propenyl ester, (E)-	0	1
2-Butenoic acid, 2-methyl-, 2-methyl-2-propenyl ester, (Z)-	0	1
2-Butenoic acid, ethyl ester, (Z)-	1	1
2-Butyl-1-decene	0	1
2-Butyl-3-(4-betagammagammagammagammagammabetagammagammagammagammagamma-diethylaminoethoxybenzoyl)benzofuran	0	1
2-Butyn-1-al diethyl acetal	0	1
2-Butyne-1,4-diol, diformate	1	1
2-Carbomethoxyaziridine	1	0
2-Chloro-1-(3-fluorobenzyl)oxy-4-nitro-benzene	0	1
2-Chloro-2-methylhexane	1	0
2-Chloro-4,5-dimethyl-3H-imidazole	0	1
2-Cyclohexene-1,4-dione, 5,6-dichloro-2,3-dimethyl-, 1-oxime, o-benzoyl-	1	1
2-Cyclopenten-1-one, 2-(2-butenyl)-3-methyl-, (Z)-	1	0
2-Cyclopentene-1-carboxylic acid, 1-methyl-, methyl ester	0	1
2-Decanone	1	1
2-Decanone, 5,9-dimethyl-	1	0
2-Decenal, (E)-	1	1
2-Decene, 5-methyl-, (Z)-	1	1
2-Decene, 6-methyl-, (Z)-	1	1
2-Decene, 7-methyl-, (Z)-	1	0
2-Decene, 9-methyl-, (Z)-	1	1
2-Decyn-1-ol	0	1
2-Dodecanone	1	1
2-Dodecene, (E)-	0	1
2-Epi-a-funebrene	1	1
2-Ethoxyethylamine	1	1
2-Ethyl-1-hexanol, pentafluoropropionate	0	1
2-Ethyl-1-hexanol, trifluoroacetate	0	1
2-Ethyl-2,3-dihydro-1H-indene	0	1
2-Ethylhexyl 2-ethylhexanoate	1	1
2-Ethylhexyl acrylate	0	1
2-Ethylhexyl nitrate	0	1
2-Ethylhexyl salicylate	1	0
2-Ethylthiolane, S,S-dioxide	0	1
2-Fluoro-betagammagammagammagammagammabetagammagammagammagammagamma-alanine	1	1
2-Furancarboxylic acid, anhydride	0	1
2-Furanmethanol, tetrahydro-, acetate	0	1
2-Furanmethanol, tetrahydro-5-methyl-	0	1
2-Furanmethanol, tetrahydro-5-methyl-, trans-	1	1
2-Furoylacetonitrile	1	0
2-Heptadecanone	1	0
2-Heptanamine, 5-methyl-	0	1
2-Heptanol	0	1
2-Heptanol, (S)-	0	1
2-Heptanone	1	1
2-Heptanone, 4-methyl-	1	1
2-Heptanone, 4,6-dimethyl-	1	1
2-Heptanone, 6-(2-furanyl)-6-methyl-	1	1
2-Heptanone, 6-methyl-	1	1
2-Heptenal, (E)-	1	1
2-Heptenal, (Z)-	1	1
2-Heptene	1	1
2-Heptene, (E)-	1	0
2-Heptene, 5-methyl-	1	1
2-Heptenoic acid, ethyl ester, (E)-	1	0
2-Heptyn-1-ol	1	0
2-Hexadecanone	1	0
2-Hexanamine	0	1
2-Hexanamine, 4-methyl-	1	1
2-Hexanamine, 5-methyl-	1	0
2-Hexanol, 2,5-dimethyl-, (S)-	1	1
2-Hexanone	0	1
2-Hexanone, 3,3-dimethyl-	1	0
2-Hexanone, 3,4-dimethyl-	0	1
2-Hexanone, 4-methyl-	1	1
2-Hexanone, 5-methyl-5-nitro-	1	1
2-Hexanone, 6-(acetyloxy)-	1	0
2-Hexen-1-ol, (E)-	1	1
2-Hexen-1-ol, (Z)-	1	1
2-Hexenal, (E)-	1	1
2-Hexenal, 2-ethyl-	1	1
2-Hexene	1	0
2-Hexene, 2,3-dimethyl-	1	0
2-Hexene, 3-methyl-, (Z)-	0	1
2-Hexene, 3,5-dimethyl-	1	1
2-Hexene, 3,5,5-trimethyl-	1	0
2-Hexene, 5-methyl-, (E)-	0	1
2-Hexenoic acid, 3,4,4-trimethyl-5-oxo-, ethyl ester, (E)-	0	1
2-hydroxy-2-methyl-4-heptanone	1	0
2-Hydroxy-3-pentanone	0	1
2-Hydroxy-iso-butyrophenone	1	0
2-Hydroxyethylphosphine	1	1
2-Isopropoxyethylamine	1	0
2-Isopropyl-5-methyl-1-heptanol	1	0
2-Methanesulfonylethanamine	0	1
2-Methoxy-1,3-dioxolane	1	0
2-Methoxythiophene	1	0
2-Methyl-2-propyl methylphosphonofluoridate	1	0
2-Methyl-3-nitrophenyl betagammagammagammagammagammabetagammagammagammagammagamma-phenylpropionate	1	1
2-Methyl-3-oxobutyronitrile	0	1
2-Methyl-5-nonanol	1	1
2-Methyl-7-oxo-4,7-dihydro-triazolo(3,2-c)triazine	1	0
2-Methylbutanoic anhydride	0	1
2-Methylindene	0	1
2-n-Butyl furan	1	1
2-n-Heptylcyclopentanone	1	0
2-Nitro-2-methyl-1,3-propanediol	0	1
2-Nonanone	1	1
2-Nonenal, (E)-	1	1
2-Nonenal, (Z)-	0	1
2-Nonene, 3-methyl-, (E)-	0	1
2-Nonenoic acid, ethyl ester	1	1
2-Nonyl methylphosphonofluoridate	1	0
2-Nonynoic acid	0	1
2-Norbornyl bromide	0	1
2-Octanone	1	1
2-Octen-4-ol, (E)-	1	1
2-Octen-4-one, 2-methyl-	1	0
2-Octenal, (E)-	1	1
2-Octene, 2-methyl-6-methylene-	0	1
2-Octene, 2,6-dimethyl-	1	1
2-Octyl benzoate	0	1
2-Octyn-1-ol	1	0
2-Octynoic acid	0	1
2-Oxabicyclo[2.2.2]octan-6-one, 1,3,3-trimethyl-	1	1
2-Oxetanone, 4-methylene-	0	1
2-Oxooctanoic acid	1	1
2-OXOPROPIONAMIDE	1	1
2-Pentadecanone	1	1
2-Pentanamine	1	0
2-Pentanamine, 4-methyl-	1	0
2-Pentanol	1	1
2-Pentanol, 2-methyl-	0	1
2-Pentanol, 5-(2-propynyloxy)-	0	1
2-Pentanone	0	1
2-Pentanone, 1-phenyl-	1	0
2-Pentanone, 4-methoxy-4-methyl-	0	1
2-Pentanone, 5-hydroxy-	0	1
2-Penten-1-ol, (E)-	1	1
2-Penten-1-ol, (Z)-	1	1
2-Pentenal, 2-ethyl-	0	1
2-Pentene, 1-butoxy-	1	0
2-Pentene, 1-butoxy-, (E)-	0	1
2-Pentene, 1-ethoxy-4,4-dimethyl-	1	1
2-Pentene, 2,4-dimethyl-	1	1
2-Pentene, 3-methyl-	1	0
2-Pentene, 4-methyl-	1	0
2-Pentene, 4-methyl-, (Z)-	1	0
2-Pentene, 4,4-dimethyl-, (E)-	1	1
2-Phenoxypropanal	0	1
2-Piperidinone, 6-methyl-	1	0
2-Propanol, 1-(2-methoxypropoxy)-	1	1
2-Propanol, 1-[1-methyl-2-(2-propenyloxy)ethoxy]-	1	1
2-Propanol, 1-chloro-3-methoxy-	0	1
2-Propanol, 1-methoxy-	1	1
2-Propanol, 2-methyl-	1	1
2-Propanol, 2-nitroso-, acetate (ester)	1	0
2-Propanone, 1-(1-methylethoxy)-	0	1
2-Propanone, 1-chloro-	0	1
2-Propanone, 1-cyclopentyl-	0	1
2-Propanone, 1-methoxy-	0	1
2-Propanone, 1,1-dichloro-	0	1
2-Propanone, 1,1,1-trifluoro-	1	0
2-Propanone, hydrazone	0	1
2-Propanone, oxime	0	1
2-Propen-1-amine	1	1
2-Propen-1-ol	1	0
2-Propen-1-ol, 2-methyl-	1	1
2-Propenal	1	1
2-Propenamide, N,N-dimethyl-	1	1
2-Propenoic acid, 2-cyanoethyl ester	0	1
2-Propenoic acid, 2-methyl-	1	1
2-Propenoic acid, 2-methyl-, 1,1-dimethylethyl ester	0	1
2-Propenoic acid, 2-methyl-, 2-aminoethyl ester, hydrochloride	1	0
2-Propenoic acid, 2-methyl-, propyl ester	1	1
2-Propenoic acid, 2-propenyl ester	1	0
2-Propenoic acid, 2,2,3,3,4,4,5,5,6,6,7,7,8,8,8-pentadecafluorooctyl ester	0	1
2-Propenoic acid, 3-(4-methoxyphenyl)-, 2-ethylhexyl ester	1	0
2-Propenoic acid, butyl ester	1	1
2-Propenoic acid, ethenyl ester	1	0
2-Propenoic acid, ethyl ester	1	1
2-Propenoyl chloride	0	1
2-Propyl-1-pentanol	1	0
2-Propyltetrahydropyran	1	1
2-Pyrazoline, 1-isobutyl-3-methyl-	1	0
2-Pyridinecarbonitrile	1	1
2-Pyrrolidinecarboxylic acid, 1,2-dimethyl-5-oxo-, methyl ester	0	1
2-Pyrrolidinone	1	0
2-Pyrrolidinone, 1-methyl-	1	0
2-tert-Butoxytetrahydrofuran	1	1
2-tert-Butylcyclohexanone	0	1
2-Thiazolidinecarboxylic acid	1	0
2-Thiopheneethanol	1	1
2-Thiouracil	1	0
2-Tridecanone	1	1
2-Tridecene, (E)-	0	1
2-Trifluoroacetoxydodecane	1	1
2-Undecanethiol, 2-methyl-	1	1
2-Undecanone	0	1
2-Undecen-4-ol	1	1
2-Undecenal	0	1
2-Undecene, 3-methyl-, (Z)-	0	1
2,2-Dimethyl-3-heptanone	1	1
2,2-Dimethyl-3-hydroxypropionaldehyde	0	1
2,2-Dimethylglutaric anhydride	0	1
2,2-Dimethylindene, 2,3-dihydro-	1	1
2,2-Dimethylpropanoic anhydride	0	1
2,2-Dimethylpropionic acid, 4-methylpentyl ester	0	1
2,2,2-Trifluoroethyl acrylate	1	1
2,2,4-Trimethyl-1,3-pentanediol diisobutyrate	1	1
2,2,4-Trimethyl-3-pentanol	1	0
2,2,4-Trimethyl-3-pentanone	1	0
2,2,4,4,5,5,7,7-Octamethyloctane	0	1
2,2,6-Trimethyl-2H,5H-pyrano[3,2-c]quinolin-5-one	1	0
2,2'-Bi-1,3-dioxolane	1	0
2,2'-Bi-2H-pyran, octahydro-	1	0
2,2'-Bioxepane	1	0
2,2'-Bithiazolidine	1	0
2,3-Butanediol	1	1
2,3-Butanediol, dinitrate	1	0
2,3-Butanedione	1	1
2,3-Dehydro-1,8-cineole	1	0
2,3-Dimethyl-3-heptene, (Z)-	1	0
2,3-Dimethyl-cyclohexa-1,3-diene	0	1
2,3-Dimethyldecane	1	1
2,3-Epoxybutane	1	1
2,3-Octanedione	1	1
2,3,4-Trimethyl-1-pentanol	1	0
2,3,4,5-Tetrahydropyridazine	0	1
2,3,4,6-Tetrahydroisoquinolin-6-one, 1-[4-hydroxybenzyl]-7-methoxy-	1	0
2,3,5-Trimethyl-6-ethylpyrazine	0	1
2,3,5,6-Detetrahydrocyclohexanone, 2,6-di-t-butyl-4-hydroxymethylene-	0	1
2,4-Decadienal, (E,E)-	1	1
2,4-Di-tert-butylphenol	1	1
2,4-Dimethyl-1-heptene	1	1
2,4-Dimethyl-1-hexene	0	1
2,4-Dipropyl-5-ethyl-1,3-dioxane	1	1
2,4-Heptadienal, (E,E)-	1	1
2,4-Heptadiene, 2,4-dimethyl-	1	0
2,4-Heptanedione	1	0
2,4-Hexadienal, (E,E)-	0	1
2,4-Hexadiene, 2,5-dimethyl-	1	1
2,4-Nonadienal, (E,E)-	1	1
2,4-Nonanedione	1	1
2,4-Octadienal, (E,E)-	1	1
2,4-Undecadien-1-ol	0	1
2,4,5-Trihydroxypyrimidine	1	1
2,4,6-Trifluorobenzoyl chloride	0	1
2,4,6,8-Tetramethyl-1-undecene	1	1
2,4,6(1H,3H,5H)-Pyrimidinetrione, 5-ethyl-1,3-dimethyl-5-(1-methylpropyl)-	0	1
2,4,6(1H,3H,5H)-Pyrimidinetrione, 5-ethyl-5-(3-hydroxy-1-methylbutyl)-	0	1
2,4,7,9-Tetramethyl-5-decyn-4,7-diol	1	1
2,4(1H,3H)-Pyrimidinedione, dihydro-5-hydroxy-	0	1
2,5-Dimethyl-1,5-hexadien-3-ol	1	1
2,5-Dimethylhexane-2,5-dihydroperoxide	1	1
2,5-Hexanediol, 2,5-dimethyl-	1	1
2,5-Octadiyne, 4,4-diethyl-	0	1
2,5-Pyridinedicarboxylic acid, 2-methyl ester	1	0
2,5-Pyrrolidinedione, 1-[(2-methylbenzoyl)oxy]-	1	0
2,5-Pyrrolidinedione, 1-[(4-methylbenzoyl)oxy]-	1	0
2,5-Pyrrolidinedione, 1-methyl-	1	0
2,6-Dibromo-4-nitrophenyl-betagammagammagammagammagammabetagammagammagammagammagamma-phenylpropionate	0	1
2,6-Dimethyl-6-trifluoroacetoxyoctane	1	0
2,6-Dimethyldecane	0	1
2,6-Lutidine	1	1
2,6-Octadien-1-ol, 3,7-dimethyl-, (Z)-	0	1
2,6-Octadienal, 3,7-dimethyl-, (E)-	0	1
2,6-Octadiene-4,5-diol	0	1
2,6-Pyridinedicarboxaldehyde, 3-(phenylmethoxy)-, bis[methyl(2-pyridyl)hydrazone]	0	1
2,6,10-Dodecatrien-1-ol, 3,7,11-trimethyl-	0	1
2,6,10-Dodecatrienal, 3,7,11-trimethyl-	0	1
2,6,10-Dodecatrienal, 3,7,11-trimethyl-, (E,E)-	1	1
2,6,6-Trimethylcyclohexa-1,4-dienecarbaldehyde	1	1
2,9-Decanedione	0	1
2(1H)-Naphthalenone, octahydro-4a-methyl-, trans-	1	0
2(3H)-Furanone, 3-bromodihydro-	1	0
2(3H)-Furanone, dihydro-4-methyl-	1	1
2(3H)-Furanone, dihydro-5-methyl-	1	0
2(3H)-Furanone, dihydro-5,5-dimethyl-4-(3-oxobutyl)-	1	1
2a,4a,6a,6b-Tetrahydrocyclopenta[cd]pentalene	1	1
2H-1,2-Oxaborin, 2,3,3-triethyl-3,6-dihydro-	1	0
2H-Benzotriazole, 2-ethyl-	0	1
2H-Inden-2-one, 1,3-dihydro-	1	0
2H-Pyran-2-acetic acid, tetrahydro-, ethyl ester	0	1
2H-Pyran-2-carboxaldehyde, 3,4-dihydro-	1	0
2H-Pyran-2-methanol, tetrahydro-	1	1
2H-Pyran-2-ol, tetrahydro-	0	1
2H-Pyran-2-one, tetrahydro-6,6-dimethyl-	0	1
2H-Pyran-2,6(3H)-dione, dihydro-	1	1
2H-Pyran, 2-(bromomethyl)tetrahydro-	1	1
2H-Pyran, 2-(tert-butylthio)tetrahydro-	1	0
2H-Pyran, 2-butoxytetrahydro-	1	1
2H-Pyran, 3,4-dihydro-6-methyl-	0	1
2H-Pyran, tetrahydro-2-[(tetrahydro-2-furanyl)methoxy]-	1	0
2H-Pyranmethanol, tetrahydro-2,5-dimethyl-	1	1
2H-Tetrazole, 2-methyl-	1	0
2H-Tetrazole, 2,5-dimethyl-	1	1
3-(1,3,5-Cycloheptatrien-7-yl)-2,4-pentanedione	1	0
3-(But-3-enyl)-cyclohexanone	1	0
3-(Ethylthiomethyl)-1-isopropylbenzene	0	1
3-(Methylthio)-2-butanone	0	1
3-Acetoxydodecane	0	1
3-Amino-2-oxazolidinone	1	0
3-Amino-5-t-butylisoxazole	1	1
3-Amino-s-triazole	1	0
3-Aminopropionitrile	1	1
3-Bromophthalide	1	1
3-Buten-1-amine, N,N-dimethyl-	1	1
3-Buten-1-ol	1	1
3-Buten-1-ol, 3-methyl-	1	1
3-Buten-2-ol	1	1
3-Buten-2-ol, 3-methyl-	0	1
3-Butyn-1-ol	1	0
3-Butynoic acid	1	0
3-Carbamyl-(14H)(E)-nor-eburnamenine(3a,15a)	1	1
3-Carene	1	1
3-Chloro-6-(pyridin-2-yl)pyridazine	1	0
3-Cyclohexene-1-carboxaldehyde	1	1
3-Cyclohexene-1-methanol, 5-hydroxy-a,a,4-trimethyl-, (1S-trans)-	0	1
3-Cyclopentene-1,2-diol, cis-	1	1
3-Decyn-2-ol	1	0
3-Dimethylamino-2,2-dimethylpropionaldehyde	0	1
3-Dodecen-1-yne, (Z)-	1	0
3-Ethyl-2-heptanol	1	0
3-Ethyl-2-hexene	1	0
3-Ethyl-3-hexene	0	1
3-Ethyl-3-methylheptane	1	1
3-Furaldehyde	1	0
3-Heptanol	1	1
3-Heptanol, 3,5-dimethyl-	0	1
3-Heptanol, 6-methyl-	0	1
3-Heptanone	1	1
3-Heptanone, 5-methyl-	1	1
3-Heptanone, 5-methylene-	1	1
3-Hepten-1-ol, (E)-	0	1
3-Heptene	1	1
3-Heptene, 2,2,4,6,6-pentamethyl-	1	0
3-Heptene, 4-ethyl-	0	1
3-Heptene, 5-methyl-	1	0
3-Heptyl formate	1	0
3-Heptyn-1-ol	0	1
3-Heptyne, 5-methyl-	0	1
3-Hexanone, 2,5-dimethyl-4-nitro-	1	0
3-Hexanone, 4,4-dimethyl-	1	0
3-Hexen-1-ol	0	1
3-Hexen-1-ol, 2-ethyl-	1	1
3-Hexene-2,5-dione	1	1
3-Hexene, (Z)-	0	1
3-Hydroxy-3-methyl-2-butanone	1	1
3-Isopropoxypropylamine	0	1
3-Methoxy-3-methylbutyl acetate	1	0
3-Methoxyamphetamine	1	1
3-Methyl-1-nitrobut-2-ene	0	1
3-Methyl-3-nitrobut-1-ene	1	0
3-Methyl-3-oxetanemethanol	1	0
3-METHYL-CYCLOBUTANE-1,1-DICARBOXYLIC ACID	0	1
3-Methyl-pyrrolo(2,3-b)pyrazine	1	0
3-Methylcyclopentyl acetate	1	1
3-Methylenecycloheptene	1	0
3-Methylhexan-2-amine	1	1
3-Methylpentyl methacrylate	1	0
3-Methyltetracosane	1	0
3-Nonen-1-ol, (E)-	1	0
3-Nonen-1-ol, (Z)-	1	1
3-Nonenoic acid, ethyl ester	1	1
3-Octanol	1	1
3-Octanol, 2,2-dimethyl-	1	1
3-Octanol, 6-ethyl-	1	1
3-Octanone	1	1
3-Octen-2-ol, (E)-	0	1
3-Octen-2-one	0	1
3-Octen-2-one, 3-butyl-	1	0
3-Octene, (E)-	0	1
3-Octene, 2,2-dimethyl-	1	0
3-Octyn-1-ol	1	1
3-Octyne, 6-methyl-	1	1
3-Pentanol	1	1
3-Pentanol, 3-methyl-	0	1
3-Pentanone, 2-methyl-	0	1
3-Pentanone, 2,2,4,4-tetramethyl-	1	0
3-Penten-2-ol	1	0
3-Penten-2-one	0	1
3-Penten-2-one, 3,4-dimethyl-	1	1
3-Penten-2-one, 4-(2,6,6-trimethyl-2-cyclohexen-1-yl)-	1	0
3-Penten-2-one, 4-(acetyloxy)-, (Z)-	0	1
3-Pentenal, 4-methyl-	1	1
3-Phenylbut-1-ene	0	1
3-Phenylindole	1	0
3-Pyridinecarbonitrile, 1,6-dihydro-1,5-dimethyl-6-phenyl-	0	1
3-Pyridinol	0	1
3-tert-Butyl-2-pyrazolin-5-one	0	1
3-tert-Butyl-5-isoxazolylamine	1	0
3-Thietanol	1	1
3-Tridecene, (Z)-	0	1
3-Undecanone	0	1
3-Undecen-1-yne, (Z)-	1	1
3,3-Dimethyl-2,4-pentane dione	1	1
3,3'-Diacetylbiphenyl	1	0
3,4-Dimethylbenzyl alcohol	1	1
3,4-Dimethylcyclohexanol	1	0
3,4-Hexanediol, 2,5-dimethyl-	1	1
3,4-Hexanedione, 2,2,5-trimethyl-	1	0
3,5-Di-tert-butyl-2-hydroxybenzaldehyde	1	1
3,5-di-tert-Butyl-4-hydroxybenzaldehyde	1	0
3,5-Difluoropropiophenone	1	0
3,5-Dihydroxybenzamide	1	0
3,5-Dimethyldodecane	1	0
3,5-Hexadien-2-ol, 2-methyl-	0	1
3,5-Octadien-2-one, (E,E)-	1	1
3,5-Octadiene, (Z,Z)-	1	0
3,5-Octadiene, 2,2,4,5,7,7-hexamethyl-, (E,Z)-	1	1
3,5,5-Trimethyl-1-hexyl methylphosphonofluoridate	0	1
3,6-Octadecadiynoic acid, methyl ester	1	1
3,7-Dimethyl-1,7-octadien-3-amine	0	1
3,7-Nonadien-2-one, 8-methyl-, (E)-	0	1
3(2H)-Furanone, 4-hydroxy-5-methyl-	1	1
3H-1,2,4-Triazol-3-one, 1,2-dihydro-	0	1
4-(1,2-Dimethyl-cyclopent-2-enyl)-butan-2-one	1	0
4-Acetoxy-2-azetidinone	1	0
4-Amino-1-butanol	1	1
4-Amino-3-hydroxytetrahydrothiophene 1,1-dioxide	1	1
4-Benzyloxy-N-methylamphetamine	1	0
4-Carboxycyclohexanone	1	1
4-Carene, (1S,3R,6R)-(-)-	0	1
4-cyano-3-fluorophenyl 4-(4-ethylcyclohexyl)benzoate	0	1
4-Cyanocyclohexene	1	1
4-Cyclopentene-1,3-diol, cis-	0	1
4-Cyclopentene-1,3-diol, trans-	1	1
4-Decene, 2,2-dimethyl-, (E)-	1	1
4-Ethoxy-2-butanone	1	0
4-Ethyl-2-hexynal	0	1
4-Ethylamino-n-butylamine	1	1
4-Ethylcyclohexanol	1	1
4-Fluoro-2-methoxyphenol	1	1
4-Formyl-1,3(2H)-dihydroimidazole-2-thione	1	0
4-Heptanol	1	1
4-Heptanone	1	0
4-Heptanone, 2,6-dimethyl-	1	0
4-Heptenal, (Z)-	1	0
4-Hexen-2-one	1	0
4-Hexen-3-ol, 2-methyl-	0	1
4-Hexen-3-ol, 2,5-dimethyl-	0	1
4-Hexen-3-one, 4-methyl-	1	0
4-Imidazolidinone, 2-thioxo-	0	1
4-Methoxy-1-pentene	1	0
4-Methoxy-3-buten-2-one	0	1
4-Methoxycarbonyl-4-butanolide	1	1
4-Methyl-1,3-heptadiene	0	1
4-Methyl-1,3-oxazine-2,6[3H]-dione	0	1
4-Methyl-1,4-heptadiene	1	0
4-Methyl-2-hexanol	1	1
4-Methyl-2-pentanone-1,1,1,3,3-d5	1	1
4-Methyl-pent-3-enylamine	1	1
4-Methylenecyclopentene	0	1
4-Methyloxazolidine	1	0
4-Methylphenyl acetone	1	0
4-Methylthiane, S,S-dioxide	0	1
4-Methylthiazole	1	0
4-Nonene	1	0
4-Octanone	0	1
4-Octene, (E)-	1	1
4-Octyne-3,6-diol	1	1
4-Oxohex-2-enal	0	1
4-Penten-2-ol, 3-methyl-	0	1
4-Penten-2-one, 3-methyl-	0	1
4-Pentenoic acid, 2-acetyl-2,3-dimethyl-, ethyl ester	1	0
4-Pentenoic acid, 2,2-diethyl-3-oxo-5-phenyl-, ethyl ester	0	1
4-Pentyn-2-ol	1	1
4-Propyl-3-thiosemicarbazide	0	1
4-Pyridazinamine	0	1
4-Pyridinemethanol	0	1
4-Terpinenyl acetate	1	0
4-Tetradecene, (E)-	0	1
4-Trifluoroacetoxyoctane	1	0
4,4-Dimethyl octane	0	1
4,4-Dimethyl-1-hexene	1	0
4,4-Dimethyl-2-imidazoline	1	0
4,4-Dimethyl-2-phenyl-5,6-dihydro-4H-1,3-oxazine	1	0
4,4-Dimethylazetidin-2-one	1	0
4,4-Ethylenedioxy-pentanenitrile	1	0
4,4'-Bi-1,3,2-dioxaborolane, 2,2'-diethyl-	1	1
4,4'-Diacetyl biphenyl	0	1
4,4'-Dimethylbiphenyl	1	1
4,5-Heptadien-2-one, 3,3,6-trimethyl-	1	1
4,5-Nonadiene, 2-methyl-	0	1
4,5,6,7-Tetrahydro-1H-1,2,3-benzotriazole, N-acetyl-	1	1
4,5'-Bipyrimidine, 2,2'-dimethoxy-4',6-bis(methylthio)-	0	1
4,6-Octadiyn-3-one, 2-methyl-	1	1
4,7-Epoxytricyclo[4.1.0.0(3,5)]heptane	1	0
4,8-Dioxatricyclo[5.1.0.0(3,5)]octane, 1-methyl-5-(1-methylethyl)-, (1a,3betagammagammagammagammagammabetagammagammagammagammagamma,5betagammagammagammagammagammabetagammagammagammagammagamma,7a)-	0	1
4,8,12-Tetradecatrienal, 5,9,13-trimethyl-	1	1
4'-Methylpropiophenone	1	0
4',6'-Dihydroxy-2',3'-dimethylacetophenone	0	1
4a,8a-(Methaniminomethano)naphthalene-9,11-dione, 10-phenyl-	1	1
4a,8a-Ethenonaphthalene, 1,2,3,4,5,8-hexahydro-	1	0
4H-1-Benzopyran-2-carboxylic acid, 8-amino-7-hydroxy-4-oxo-, ethyl ester	1	0
5-(Hydroxymethyl)dihydrofuran-2(3H)-one	1	0
5-a-Aminopropyltetrazole	1	0
5-Amino-2-chloropyridine	1	0
5-Aminovaleric acid	1	0
5-Dodecene, (E)-	1	0
5-Ethyl-1-nonene	0	1
5-Ethyldecane	1	1
5-Hepten-2-ol, 6-methyl-	1	1
5-Hepten-2-one, 6-methyl-	1	1
5-Hepten-3-one, 5-methyl-	1	1
5-Heptenal, 2,6-dimethyl-	1	1
5-Hexen-2-one, 5-methyl-3-methylene-	1	0
5-Hexen-3-ol, 3-methyl-	0	1
5-Hexyn-3-ol	0	1
5-Hydroxy-7-methoxy-2-methyl-3-phenyl-4-chromenone	1	0
5-Hydroxypentanal	1	1
5-Iodo-nonane	0	1
5-Methoxy-1,3,4-thiadiazol-2-amine	0	1
5-Methyl-1-hexyn-3-ol	1	0
5-methyl-2-(Z)-hepten-4-one	1	0
5-Methyl-5-hexen-3-ol	1	1
5-Octen-2-ol, 5-methyl-	0	1
5-Octen-2-one, 6-ethyl-	0	1
5-Pentadecanone	1	1
5-Pentylcyclohexa-1,3-diene	1	0
5-Undecene, 7-methyl-, (E)-	0	1
5,10-Dioxatricyclo[7.1.0.0(4,6)]decane	0	1
5,5-Dimethyl-1,3-hexadiene	1	1
5,6-Dihydroxypiperazine-2,3-dione dioxime	0	1
5,6-Epoxyhexanol-1	1	1
5,6,7,8-Tetrahydroindolizine	1	0
5,8,11,14-Eicosatetraenoic acid, ethyl ester, (all-Z)-	1	1
5,9-Undecadien-2-ol, 6,10-dimethyl-	0	1
5,9-Undecadien-2-one, 6,10-dimethyl-, (E)-	1	1
5,9,13-Pentadecatrien-2-one, 6,10,14-trimethyl-, (E,E)-	1	1
5H-Benz[g]indolo[2,3-b]quinoxaline	0	1
5H-Tetrazole-5-thione, 1-[2-(dimethylamino)ethyl]-1,2-dihydro-	1	0
6-Dodecene, (E)-	0	1
6-Hepten-2-one, 7-phenyl-	1	0
6-Hepten-3-one, 5-hydroxy-4-methyl-	0	1
6-Heptenoic acid	1	0
6-Methyl-2-(4-methylphenyl)-7-(3,4-dimethylphenylmethyl)indolizine	1	0
6-Methyl-2-phenyl-7-(2,4,5-trimethylphenylmethyl) indolizine	0	1
6-Methyl-5-octen-2-one	1	0
6-Methyl-6-(5-methylfuran-2-yl)heptan-2-one	1	0
6-Methyl-6-nitroheptan-2-one	0	1
6-Methylnicotinic acid	0	1
6-Oxa-bicyclo[3.1.0]hexan-3-ol	1	1
6-Oxabicyclo[3.1.0]hexane	1	0
6-Tetradecanone	0	1
6-Tridecen-4-yne, (E)-	1	1
6-Tridecene, 7-methyl-	1	0
6,7-Dodecanedione	1	0
6H-Purin-6-one, 1,7-dihydro-	0	1
7-Chloro-2,3-dihydro-3-(4-N,N-dimethylaminobenzylidene)-5-phenyl-1H-1,4-benzodiazepin-2-one	1	1
7-Methoxy-2,3-diphenyl-4H-chromen-4-one	1	1
7-Methyloctane-2,4-dione, enol form	0	1
7-Octen-2-one	1	0
7-Oxabicyclo[2.2.1]hept-5-en-2-one	1	0
7-Oxabicyclo[4.1.0]heptane, 1,5-dimethyl-	1	1
7,10-Hexadecadienoic acid, methyl ester	0	1
7,9-Di-tert-butyl-1-oxaspiro(4,5)deca-6,9-diene-2,8-dione	1	1
8-Acetoxy-2-methylquinoline	1	0
8,11,14-Eicosatrienoic acid, (Z,Z,Z)-	0	1
8,9-Dehydrothymol	0	1
9-Decyn-1-ol	1	0
9-Octadecenal	1	1
9-Oxabicyclo[6.1.0]nonan-4-one	1	1
9-Oxabicyclo[6.1.0]nonane	0	1
9,10-Anthracenedione, 1-phenyl-	0	1
9,12-Octadecadien-1-ol, (Z,Z)-	1	0
9,12-Octadecadienal	1	0
9,12,15-Octadecatrien-1-ol, (Z,Z,Z)-	0	1
9,12,15-Octadecatrienal	0	1
9H-Fluorene, 9-methylene-	1	1
a-Amino-gamma-butyrolactone	1	0
a-Aminoisobutyronitrile	1	0
a-Isopropylideneaminooxypropionic acid	1	0
a-Phellandrene	1	1
a-Terpineol	1	1
Acetaldehyde	1	1
Acetaldehyde-d4	1	1
Acetaldehyde, ethylhydrazone	1	0
Acetaldehyde, ethylidenehydrazone	1	0
Acetaldehyde, methoxy-	1	1
Acetaldehyde, methylhydrazone	1	0
Acetamide	1	0
Acetamide, 2-cyano-	1	1
Acetamide, 2-fluoro-	1	0
Acetamide, N-2-propenyl-	0	1
Acetamide, N-9-phenanthrenyl-	1	0
Acetamide, N-methyl-	1	1
Acetamide, N,N'-ethylenebis(N-nitro-	1	1
Acetic acid, (1,2-dimethyl-1-propenyl) ester	0	1
Acetic acid, (acetyloxy)-	0	1
Acetic acid, [(2,4,6-triethylbenzoyl)thio]-	0	1
Acetic acid, 2-(methylaminoethyl) ester	1	0
Acetic acid, 2-ethylhexyl ester	1	0
Acetic acid, bromochloro-	0	1
Acetic acid, butyl ester	1	1
Acetic acid, cesium salt	1	1
Acetic acid, cyano-, 1,1-dimethylethyl ester	1	1
Acetic acid, hydrazide	0	1
Acetic acid, hydroxy-	0	1
Acetic acid, hydroxy-, ethyl ester	0	1
Acetic acid, hydroxy-, propyl ester	0	1
Acetic acid, methoxy-, methyl ester	0	1
Acetic acid, trifluoro-, 3-methylbutyl ester	0	1
Acetic acid, trifluoro-, 3,7-dimethyloctyl ester	1	1
Acetic anhydride	0	1
Acetohydroxamic acid	1	1
Acetoin	0	1
Acetone	1	1
Acetone-D6	1	1
Acetonitrile	1	0
Acetonitrile-d3	1	1
Acetyl chloride	1	0
Acetyl valeryl	0	1
Acrolein, 2-chloro-	0	1
Adamantane-1-carboxylic acid, 3-bromo-, methyl ester	1	0
Allophanic acid, phenyl ester	1	0
Allyl acetate	1	0
Allyl fluoride	1	1
Aminoacetaldehyde dimethyl acetal	0	1
Aminocyanoacetic acid	1	0
Aminomethanesulfonic acid	1	1
Amyl cyclopentenone	1	0
Amylene hydrate	1	1
Aniline	1	1
Aniline, N-methyl-	1	1
Anthracene, 1,2,3,4-tetrahydro-9-propyl-	0	1
Anthracene, 1,2,3,4-tetrahydro-9,10-dimethyl-	0	1
Anthracene, 2-methyl-	0	1
Artedouglasia oxide A	0	1
Artemiseole	1	0
Azetidine, 1-nitroso-	0	1
Azetidine, 1,2-dimethyl-	1	0
Azetidine, 2-phenyl-	1	1
Aziridine, 1-ethenyl-	1	1
Aziridine, 1-methyl-2-methylene-	1	0
Aziridinone, 1,3-bis(1,1-dimethylethyl)-	1	0
Benzaldehyde, 2-chloro-	1	1
Benzaldehyde, 2-ethyl-	0	1
Benzaldehyde, 2-methyl-	1	0
Benzaldehyde, 3-ethyl-	0	1
Benzaldehyde, 3-hydroxy-	1	0
Benzaldehyde, 3-methyl-	1	0
Benzaldehyde, 3,4-dimethoxy-	1	0
Benzaldehyde, 4-chloro-	1	1
Benzaldehyde, 4-ethyl-	1	1
Benzene	1	1
Benzene, (1-cyclopropyl-1-methylethyl)-	1	1
Benzene, (1-methylethyl)-	1	1
Benzene, (1-methylpropoxy)-	0	1
Benzene, (2-methyl-1-butenyl)-	1	0
Benzene, (3-nitrobutyl)-	1	0
Benzene, 1-(1,5-dimethyl-4-hexenyl)-4-methyl-	1	1
Benzene, 1-chloro-2-(trifluoromethyl)-	0	1
Benzene, 1-ethenyl-3-methyl-	1	1
Benzene, 1-ethenyl-4-ethyl-	1	0
Benzene, 1-ethenyl-4-methyl-	1	1
Benzene, 1-ethyl-2,4-dimethyl-	0	1
Benzene, 1-ethyl-3-methyl-	1	1
Benzene, 1-ethyl-4-methyl-	1	1
Benzene, 1-isocyanato-4-methyl-	1	1
Benzene, 1-methyl-2-[(3-methylphenyl)methyl]-	0	1
Benzene, 1-methyl-2-propyl-	1	1
Benzene, 1-methyl-3-(1-methylethenyl)-	1	1
Benzene, 1-methyl-3-[(4-methylphenyl)methyl]-	1	1
Benzene, 1,1'-(1,1,2,2-tetramethyl-1,2-ethanediyl)bis-	1	0
Benzene, 1,1'-(1,1,2,2-tetramethyl-1,2-ethanediyl)bis[4-methyl-	0	1
Benzene, 1,1'-(1,2-cyclobutanediyl)bis-, cis-	1	0
Benzene, 1,1'-(1,2-ethanediyl)bis[2-methyl-	0	1
Benzene, 1,1'-[1,2-ethanediylbis(oxy)]bis-	1	0
Benzene, 1,1'-dodecylidenebis[4-methyl-	1	1
Benzene, 1,1'-ethylidenebis[3,4-dimethyl-	0	1
Benzene, 1,1'-sulfonylbis[4-chloro-	1	1
Benzene, 1,2-dichloro-3-(chloromethyl)-	0	1
Benzene, 1,2-dichloro-3-methyl-	1	1
Benzene, 1,2-dichloro-4-(chloromethyl)-	1	0
Benzene, 1,2,3-trichloro-	0	1
Benzene, 1,2,3-trichloro-4-methyl-	1	0
Benzene, 1,2,4-trichloro-3-methyl-	1	1
Benzene, 1,2,4-trimethyl-	0	1
Benzene, 1,2,4,5-tetramethyl-	0	1
Benzene, 1,3-bis(1,1-dimethylethyl)-	1	1
Benzene, 1,3-dichloro-2-methyl-	1	0
Benzene, 1,3-diethyl-5-methyl-	1	0
Benzene, 1,3-dimethyl-	1	0
Benzene, 1,3,5-trimethyl-2-octadecyl-	1	1
Benzene, 1,4-dichloro-	1	1
Benzene, 1,4-dichloro-2-methyl-	1	1
Benzene, 1,4-diethyl-2-methyl-	0	1
Benzene, 2,4-dichloro-1-(chloromethyl)-	1	0
Benzene, 2,4-dichloro-1-methyl-	1	1
Benzene, 3,5-dimethyl-1-(phenylmethyl)-	1	0
Benzene, 4-ethenyl-1,2-dimethyl-	1	1
Benzene, 4-ethyl-1,2-dimethyl-	0	1
Benzene, chloro-	1	1
Benzene, n-butyl-	1	1
Benzene, pentamethyl-	1	1
Benzene, pentyl-	1	1
Benzene, propyl-	1	1
Benzeneacetic acid 1-methylethyl ester	1	0
Benzeneacetic acid, a-oxo-, methyl ester	0	1
Benzenecarbothioic acid, 2,4,6-triethyl-, S-(2-phenylethyl) ester	1	1
Benzeneethanol, a-phenyl-	1	0
Benzenemethanol, 2-(2-aminopropoxy)-3-methyl-	1	0
Benzenemethanol, 2-chloro-a-[[(1-methylethyl)amino]methyl]-	1	0
Benzenemethanol, a-(1-aminoethyl)-, [R-(R*,R*)]-	0	1
Benzenemethanol, a-2-cyclohexen-1-yl-	1	0
Benzenemethanol, a,a-dimethyl-	1	1
Benzenesulfonanilide, 4'-chloro-	1	1
Benzo[b]thiophene, 3-phenyl-	0	1
Benzofuran, 5-methoxy-	1	0
Benzofurazan	1	0
Benzoic acid, 2-benzoyl-, methyl ester	1	0
Benzoic acid, 3,4-dimethyl-, ethyl ester	1	1
Benzoic acid, 4-(4-ethylcyclohexyl)-, 4-butoxy-2,3-dicyanophenyl ester	0	1
Benzoic acid, 4-[(2,4-dimethoxy-6-pentylbenzoyl)oxy]-2-methoxy-6-pentyl-, methyl ester	1	0
Benzoic acid, 4-ethoxy-, ethyl ester	1	1
Benzoic acid, 4-methyl-, cyclohexyl ester	1	1
Benzoic acid, 4-methyl-, phenyl ester	1	0
Benzoic acid, hydrazide	1	1
Benzoin	1	0
Benzonitrile, 2-chloro-	1	0
Benzonitrile, 3-chloro-	1	1
Benzonitrile, 4-chloro-	1	1
Benzoxazol, 2,3-dihydro-2-thioxo-3-diallylaminomethyl-	1	0
Benzoyl chloride, 3-methyl-	1	0
Benzoylformic acid	1	0
betagammagammagammagammagammabetagammagammagammagammagamma-Methoxyethoxymethyl chloride	1	0
betagammagammagammagammagammabetagammagammagammagammagamma-Myrcene	1	1
betagammagammagammagammagammabetagammagammagammagammagamma-Ocimene	0	1
betagammagammagammagammagammabetagammagammagammagammagamma-Phellandrene	1	1
betagammagammagammagammagammabetagammagammagammagammaÃÂ¡ÃÂ-betagammagammagammagammagammabetagammagammagammagammagamma,betagammagammagammagammagammabetagammagammagammagammagamma-Dimethyl-gamma-(hydroxy-methyl)-gamma-butyrolactone	1	0
Betazole	1	1
Bicyclo[2.1.0]pentane, 1,4-dimethyl-	0	1
Bicyclo[2.2.0]hex-1-yl-methanol	1	0
Bicyclo[2.2.1]heptan-2-ol, 1,7,7-trimethyl-, acetate, (1S-endo)-	1	0
Bicyclo[2.2.1]heptane, 1,3,3-trimethyl-	0	1
Bicyclo[2.2.2]oct-2-ene	1	1
Bicyclo[2.2.2]octan-1-amine	1	0
Bicyclo[3.1.0]hex-2-ene, 2-methyl-5-(1-methylethyl)-	1	1
Bicyclo[3.1.0]hexane	1	0
Bicyclo[3.1.0]hexane, 4-methylene-1-(1-methylethyl)-	1	1
Bicyclo[3.1.1]hept-2-ene, 3,6,6-trimethyl-	1	1
Bicyclo[3.2.0]heptane, trans	1	0
Bicyclo[4.1.0]hept-2-ene, 3,7,7-trimethyl-, (1S-cis)-	1	0
Bicyclo[4.1.0]heptan-3-ol, 4,7,7-trimethyl-, (1a,3a,4a,6a)-	1	0
Bicyclo[4.1.0]heptane, 7-methylene-	0	1
Bicyclo[4.2.0]octa-1,3,5-triene	1	1
Bicyclobutylidene	0	1
Boranamine, 1-ethyl-N,N-dimethyl-1-(1-methyl-2-propenyl)-	1	1
Boranamine, N-methyl-1-(1-methylethyl)-N,1-diphenyl-	0	1
Borane carbonyl	1	1
Borane, triethyl-	1	0
Boron trifluoride	1	1
Boron, (N,2-dimethyl-2-propanamine)tris(trifluoromethyl)-, (t-4)-	0	1
Boronic acid, ethyl-	1	0
Butanal	1	1
Butanal, 2-methyl-	1	1
Butanal, 3-methyl-	1	1
Butanal, 3,3-dimethyl-2-oxo-, hemihydrate	0	1
Butanamide, 3,N-dihydroxy-	0	1
Butane, 1-chloro-2-methyl-, (S)-	1	0
Butane, 1-isocyano-	1	1
Butane, 1,2-dibromo-3-methyl-	0	1
Butane, 1,4-bis(dicyclopentylphosphino)-	0	1
Butane, 2-cyclopropyl-	0	1
Butane, 2-methoxy-	0	1
Butane, 2-nitro-	1	1
Butane, 2,2,3-trimethyl-	1	0
Butane, 2,2,3,3-tetramethyl-	1	0
Butane, 2,2'-[methylenebis(oxy)]bis[2-methyl-	1	0
Butane, 2,3-dimethoxy-2-methyl-	1	0
Butane, 2,3-dimethyl-	0	1
Butanedioic acid, 2,3-bis(benzoyloxy)-, (2R,3R)-	0	1
Butanedioic acid, diethyl ester	1	1
Butanoic acid, 2-ethyl-, methyl ester	1	1
Butanoic acid, 2-ethyl-2,3,3-trimethyl-	1	1
Butanoic acid, 2-ethyl-2,3,3-trimethyl-, methyl ester	1	1
Butanoic acid, 2-hydroxy-	0	1
Butanoic acid, 2-methyl-, 2-methyl-2-propenyl ester	1	0
Butanoic acid, 2-methyl-, ethyl ester	1	1
Butanoic acid, 2,3-dimethyl-, methyl ester	0	1
Butanoic acid, 2,3-dimethyl-2-(1-methylethyl)-	1	1
Butanoic acid, 3-methyl-, ethyl ester	1	1
Butanoic acid, 3-methyl-2-oxo-, methyl ester	1	1
Butanoic acid, 3,3-dimethyl-	0	1
Butanoic acid, 3,3-dimethyl-2-(1-methylethyl)-, methyl ester	1	0
Butanoic acid, anhydride	1	1
Butanoic acid, butyl ester	1	1
Butanoic acid, ethyl ester	1	1
Butyl isocyanatoacetate	1	0
Butyl piperidino sulfone	1	0
Butyl-tert-butyl-isopropoxyborane	1	0
Carane, 4,5-epoxy-, trans	1	0
Carbamic acid, (cyanomethyl)-, 1,1-dimethylethyl ester	1	1
Carbamic acid, monoammonium salt	0	1
Carbamic acid, N,N-diethyl-, phenyl ester	0	1
Carbamodithioic acid, [(benzoylamino)carbonyl]-, methyl ester	1	1
Carbamodithioic acid, dibutyl-, methyl ester	1	1
Carbamodithioic acid, diethyl-, methyl ester	1	1
Carbonic acid, isobutyl 2-ethylhexyl ester	0	1
Carbonimidodithioic acid, methyl-, dimethyl ester	1	1
Carveol	1	1
Cathinone	1	0
Cetene	1	1
CH3C(O)CH2CH2OH	1	1
CH3NHCH2CN	1	1
Chloroacetic acid, 2-ethylhexyl ester	0	1
Chloromethanesulfonyl chloride	0	1
Cinnamoyl chloride	0	1
cis-2-(2-Pentenyl)furan	0	1
cis-p-Mentha-2,8-dien-1-ol	1	1
cis,cis-4,6-Octadienol	1	1
cis,cis-7,10,-Hexadecadienal	1	0
Clopidol	1	0
Cyanamide	1	1
Cyanamide, dimethyl-	0	1
Cyanic acid, 2,2-dimethylpropyl ester	1	0
Cyanic acid, ethyl ester	1	0
Cyclobutane, 1,1,2,3,3-pentamethyl-	0	1
Cyclobutane, 1,2-diethenyl-	0	1
Cyclobutane, 1,2,3,4-tetramethyl-	1	1
Cyclobutane, ethenyl-	1	0
Cyclobutane, methylene-	1	1
Cyclobutaneacetonitrile, 1-methyl-2-(1-methylethenyl)-	1	0
Cyclobutanemethanol	1	1
Cyclobutanol, 2-ethyl-	1	0
Cyclobutanone	1	1
Cyclobutanone, 2,2-dimethyl-	0	1
Cyclobutanone, 2,2,3-trimethyl-	1	0
Cyclobutene	1	0
Cyclobutene, 1,2,3,4-tetramethyl-	0	1
Cyclobutylamine	1	1
Cycloheptanemethanol, a,a-dimethyl-	0	1
Cyclohexanamine, N-methylidene-N-oxide-	0	1
Cyclohexane-d12	1	1
Cyclohexane, (1-methylethyl)-	1	1
Cyclohexane, (2-ethyl-1-methylbutylidene)-	0	1
Cyclohexane, [(1-methylpropyl)thio]-	1	1
Cyclohexane, 1-bromo-4-methyl-	0	1
Cyclohexane, 1-ethyl-1-methyl-	1	0
Cyclohexane, 1-ethynyl-1-isocyano-	1	1
Cyclohexane, 1-isopropyl-1-methyl-	0	1
Cyclohexane, 1-methyl-3-propyl-	0	1
Cyclohexane, 1,1,3-trimethyl-	1	1
Cyclohexane, 1,1'-(1,4-butanediyl)bis-	1	0
Cyclohexane, 1,1'-[1,2-bis(1,1-dimethylethyl)-1,2-ethanediyl]bis-, (R*,R*)-(betagammagammagammagammagammabetagammagammagammagammaÃÂ¡ÃÂ)-	1	1
Cyclohexane, 1,2-dimethyl-3-pentyl-4-propyl-	0	1
Cyclohexane, 1,2,3-trimethyl-	0	1
Cyclohexane, 1,2,3-trimethyl-, (1a,2a,3betagammagammagammagammagammabetagammagammagammagammagamma)-	0	1
Cyclohexane, 1,2,3-trimethyl-, (1a,2betagammagammagammagammagammabetagammagammagammagammagamma,3a)-	1	0
Cyclohexane, 1,4-bis(methylene)-	1	0
Cyclohexane, 2-propenyl-	1	0
Cyclohexane, 2-propyl-1,1,3-trimethyl-	1	0
Cyclohexane, decyl-	1	1
Cyclohexane, ethylidene-	1	0
Cyclohexane, hexyl-	1	0
Cyclohexane, octyl-	1	1
Cyclohexane, undecyl-	1	1
Cyclohexanecarboxylic acid, 2-ethylhexyl ester	1	0
Cyclohexanemethanol, 2-methyl-	0	1
Cyclohexanemethanol, 4-methyl-, trans-	1	1
Cyclohexanespiro-5'-(2',4',4'-trimethyl-2'-oxazoline)	1	0
Cyclohexanol, 1-methyl-4-(1-methylethyl)-	1	1
Cyclohexanol, 2-(methylaminomethyl)-, trans-	1	0
Cyclohexanol, 2-isocyano-, trans-	0	1
Cyclohexanol, 2-methyl-5-(1-methylethyl)-, (1a,2betagammagammagammagammagammabetagammagammagammagammagamma,5a)-	0	1
Cyclohexanol, 2,3-dimethyl-	1	0
Cyclohexanol, 2,4-dimethyl-	1	0
Cyclohexanol, 3,3,5-trimethyl-, trans-	1	0
Cyclohexanone	1	1
Cyclohexene	1	1
Cyclohexene, 1-methyl-3-(1-methylethyl)-	1	0
Cyclohexene, 1-methyl-4-(1-methylethenyl)-, (S)-	1	1
Cyclohexene, 1,6-dimethyl-	0	1
Cyclohexene, 3-(1-hexenyl)-, (E)-	0	1
Cyclohexene, 3,5-dimethyl-	1	1
Cyclohexene, 4-(1,1-dimethylethyl)-	1	0
Cyclohexene, 4-bromo-	0	1
Cyclooctane, butyl-	1	1
Cyclooctene, 5,6-diethenyl-, cis-	0	1
Cyclopenta[cd]pyrene	0	1
Cyclopenta[e]tetrahydropyran-2-one, 5-(5-hydroxyindan-1-yl)-4a-methyl-	0	1
Cyclopenta[g]-2-benzopyran, 1,3,4,6,7,8-hexahydro-4,6,6,7,8,8-hexamethyl-	1	1
Cyclopentadecanone, 4-methyl-	0	1
Cyclopentane, 1-ethyl-1-methyl-	1	1
Cyclopentane, 1-hexyl-3-methyl-	1	1
Cyclopentane, 1-methyl-3-(1-methylethyl)-	0	1
Cyclopentane, 1,2-dimethyl-, cis-	1	0
Cyclopentane, 1,2,4-trimethyl-	0	1
Cyclopentane, 1,3-dimethyl-, cis-	0	1
Cyclopentane, bromo-	0	1
Cyclopentane, nitro-	0	1
Cyclopentane, nonyl-	0	1
Cyclopentanecarboxylic acid, 2-ethylhexyl ester	0	1
Cyclopentanecarboxylic acid, 3-methyl-4-methylene-, methyl ester, cis-	1	1
Cyclopentaneundecanoic acid	0	1
Cyclopentanol, 2-methyl-, acetate, trans-	1	0
Cyclopentanol, acetate	1	0
Cyclopentene	1	1
Cyclopentene, 1,2,3-trimethyl-	0	1
Cyclopentyl acetylene	1	0
Cycloprop[a]indene, 1,1a,6,6a-tetrahydro-	1	1
Cyclopropane, (1,2-dimethylpropyl)-	0	1
Cyclopropane, (2,2-dimethylpropylidene)-	1	1
Cyclopropane, 1-(2-methylbutyl)-1-(1-methylpropyl)-	1	1
Cyclopropane, 1-butyl-1-methyl-2-propyl-	1	0
Cyclopropane, 1-butyl-2-(2-methylpropyl)-	1	0
Cyclopropane, 1-butyl-2-pentyl-, trans-	0	1
Cyclopropane, 1-ethenyl-2-hexenyl-, [1a,2betagammagammagammagammagammabetagammagammagammagammagamma(E)]-(betagammagammagammagammagammabetagammagammagammagammaÃÂ¡ÃÂ)-	1	0
Cyclopropane, 1-ethyl-1-methyl-	1	0
Cyclopropane, 1-ethyl-2-methyl-, cis-	0	1
Cyclopropane, 1-heptyl-2-methyl-	1	0
Cyclopropane, 1-hexyl-2-methyl-	1	0
Cyclopropane, 1-methyl-2-(3-methylpentyl)-	1	0
Cyclopropane, 1,1-diethyl-	0	1
Cyclopropane, 1,1-dimethyl-	1	1
Cyclopropane, 1,1-dimethyl-2-(3-methyl-1,3-butadienyl)-	1	0
Cyclopropane, 1,2-dimethyl-, trans-	1	0
Cyclopropane, 1,2-dimethyl-1-pentyl-	0	1
Cyclopropane, 1,2-dimethyl-3-pentyl-, (1a,2a,3a)-	1	1
Cyclopropane, 2-(1,1-dimethyl-2-propenyl)-1,1-dimethyl-	1	1
Cyclopropane, ethyl-	1	0
Cyclopropane, propyl-	1	0
Cyclopropanecarboxylic acid, 1-(2-propenyl)-, 1,1-dimethylethyl ester	1	1
Cyclopropanemethanol, 2-methyl-2-(4-methyl-3-pentenyl)-	0	1
Cyclopropanemethanol, a,2-dimethyl-2-(4-methyl-3-pentenyl)-, [1a(R*),2a]-	0	1
Cyclopropanemethanol, a,a-dimethyl-2-methylene-	0	1
Cyclopropene	1	1
Cyclopropyl carbinol	1	1
Cyclopropylamine	0	1
d-Arabinal	1	0
D-Limonene	1	1
D-Proline	1	0
d-Xylopyranoside, methyl 5-C-methoxy-2,3,4-tri-O-methyl-	0	1
Decanal	1	1
Decane	1	1
Decane, 2,2-dimethyl-	1	0
Decane, 2,2,3-trimethyl-	1	0
Decane, 2,2,7-trimethyl-	0	1
Decane, 2,3,5,8-tetramethyl-	1	1
Decane, 2,3,6-trimethyl-	1	1
Decane, 2,3,7-trimethyl-	1	1
Decane, 2,4-dimethyl-	1	1
Decane, 2,4,6-trimethyl-	0	1
Decane, 2,5,6-trimethyl-	1	0
Decane, 2,5,9-trimethyl-	1	1
Decane, 2,6,8-trimethyl-	0	1
Decane, 2,9-dimethyl-	1	1
Decane, 3-ethyl-3-methyl-	1	1
Decane, 3,3,4-trimethyl-	1	0
Decane, 3,7-dimethyl-	1	1
Decane, 4-ethyl-	1	1
Decane, 5-ethyl-5-methyl-	1	0
Decane, 5-methyl-6-methylene-	0	1
Decane, 5-propyl-	1	1
Decane, 6-ethyl-2-methyl-	1	1
Decanoic acid, ethyl ester	1	1
di-tert-Butyl dicarbonate	1	1
Di-tert-butyl peroxide	1	1
Diacetyl sulphide	0	1
Diallyl carbonate	1	1
Diallyl isophthalate	0	1
Diazene, bis(1,1-dimethylethyl)-	0	1
Diazene, butyl[1-(2,2-dimethylhydrazino)ethyl]-	1	1
Diazene, dimethyl-	0	1
Diaziridine, 3-ethyl-3-methyl-	0	1
Dibenz[a,j]acridine	0	1
Dibenzofuran	1	0
Dibutyl methylphosphonate	0	1
Dichloroacetic acid, 2-tetrahydrofurylmethyl ester	1	0
Dichloroacetic acid, tetradecyl ester	0	1
Dicumyl peroxide	1	1
Dicyclopentadiene diepoxide	0	1
Dihydroxyacetic acid	1	1
Dimethoxyamine	0	1
Dimethyl sulfide	1	1
Dimethyl Sulfoxide	0	1
Dimethylphosphine	0	1
Diphenyl sulfone	1	1
Dispiro[4.2.4.2]tetradeca-6,13-diene	1	0
Disulfide, bis(1,1,3,3-tetramethylbutyl)	1	1
Disulfide, diheptyl	1	0
Disulfide, dimethyl	1	1
Dithiocarbamic acid, N,N-dimethyl-, S-(1-piperidinyl) ester	1	0
DL-2,3-Butanediol	1	1
dl-7-Azatryptophan	0	1
dl-Alanine	1	1
dl-Alanine ethyl ester	1	1
dl-Alanyl-l-alanine	1	1
dl-Allo-cystathionine	1	1
DL-Asparagine	1	0
dl-Isoleucine, ethyl ester	1	1
dl-Menthol	0	1
DL-Norleucine, ethyl ester	1	1
DL-Norvaline, ethyl ester	1	1
dl-Serine	0	1
Dodecanal	1	1
Dodecane	1	1
Dodecane, 2-methyl-	1	1
Dodecane, 2,6,10-trimethyl-	1	1
Dodecane, 2,6,11-trimethyl-	1	1
Dodecane, 2,7,10-trimethyl-	1	1
Dodecane, 3-methyl-	1	1
Dodecane, 4-methyl-	1	1
Dodecane, 4,6-dimethyl-	1	1
Dodecane, 5-methyl-	0	1
Dodecane, 5,8-diethyl-	0	1
Dodecane, 6-methyl-	1	1
Dodecanoic acid	1	1
Dodecanoic acid, ethyl ester	1	1
Dodecyl acrylate	1	0
E,Z-3-Ethylidenecyclohexene	0	1
E,Z-4-Ethylidenecyclohexene	0	1
Eicosane	1	1
Eicosanoic acid, 2-ethyl-2-methyl-, methyl ester	1	1
Emimycin	0	1
Enanthamide	1	0
Ethanamine, 2-methoxy-	0	1
Ethanamine, 2-propoxy-	1	1
Ethanamine, N-butylidene-	1	0
Ethanamine, N-methyl-	0	1
Ethane, 1,1-diethoxy-	1	1
Ethane, 1,2-dichloro-	1	1
Ethane, 1,2-diethoxy-	0	1
Ethane, isocyanato-	1	0
Ethane, isothiocyanato-	1	1
Ethane, methoxy-	1	1
Ethanedioic acid, dibutyl ester	1	1
Ethanesulfonyl chloride	0	1
Ethanethioic acid, S-(2-methylbutyl) ester	1	1
Ethanimidic acid, ethyl ester	1	1
Ethanol	1	1
Ethanol, 2-(2-butoxyethoxy)-	1	0
Ethanol, 2-(2-ethoxyethoxy)-	1	1
Ethanol, 2-(2-hydroxyethoxy)-, 1-nitrate	0	1
Ethanol, 2-(dodecyloxy)-	1	1
Ethanol, 2-(hexyloxy)-	0	1
Ethanol, 2-(methylamino)-	1	1
Ethanol, 2-(octyloxy)-	0	1
Ethanol, 2-[2-(2-butoxyethoxy)ethoxy]-	1	1
Ethanol, 2-butoxy-	1	0
Ethanol, 2-ethoxy-	1	0
Ethanol, 2-fluoro-	1	0
Ethanol, 2-methoxy-, acetate	1	0
Ethanol, 2-methoxy-, carbonate (2:1)	1	1
Ethanol, 2-nitro-	0	1
Ethanol, 2,2'-oxybis-	1	1
Ethanol, pentamethyl-	1	1
Ethanone, 1-(1-cyclohexen-1-yl)-	1	1
Ethanone, 1-(1-hydroxycyclopentyl)-	1	0
Ethanone, 1-(1-methylcyclohexyl)-	0	1
Ethanone, 1-(2-methyl-1,3-dithiolan-2-yl)-	0	1
Ethanone, 1-(2,2-dimethylcyclopentyl)-	0	1
Ethanone, 1-(2,4,5-triethylphenyl)-	1	0
Ethanone, 1-(2,5-dimethylphenyl)-	0	1
Ethanone, 1-(3-ethylcyclobutyl)-	1	1
Ethanone, 1-(3-methylphenyl)-	1	1
Ethanone, 1-(4-methyl-1,2,5-oxadiazol-3-yl)-	1	0
Ethanone, 1-(4-methylphenyl)-	1	1
Ethanone, 1-(methylenecyclopropyl)-	0	1
Ethanone, 1-cyclopropyl-	1	0
Ethanone, 1-oxiranyl-	1	1
Ethanone, 1,1'-(1,3-phenylene)bis-	1	1
Ethanone, 1,1'-(1,4-phenylene)bis-	1	1
Ethanone, 1,1'-(6-methoxy-2,5-benzofurandiyl)bis-	1	1
Ethanone, 1,2-di-2-furanyl-2-hydroxy-	0	1
Ethanone, 2-(acetyloxy)-1-phenyl-	1	0
Ethanone, 2-(formyloxy)-1-phenyl-	1	1
Ethanone, 2,2-dihydroxy-1-phenyl-	1	1
Ethanone, 2,2'-(octahydro-2,3-quinoxalinediylidene)bis[1-phenyl-	1	1
Ethenamine, N-methyl-N-nitroso-	0	1
Ethene, (2-methoxyethoxy)-	0	1
Ethene, (methylsulfinyl)-	1	0
Ethene, 1,1-difluoro-	1	1
Ethene, 1,2-difluoro-	1	1
Ethene, ethoxy-	1	0
Ethene, fluoro-	0	1
Ether, 2-ethylhexyl tert-butyl	1	1
Ether, 6-methylheptyl vinyl	0	1
Ether, hexyl pentyl	0	1
Ether, hexyl t-butyl	0	1
Ethyl 3-methyl-2-oxobutyrate	1	1
Ethyl 3-oxoheptanoate	0	1
Ethyl 3,5-dimethylbenzoate	1	1
Ethyl 4-methylbenzoate	0	1
Ethyl 9-decenoate	0	1
Ethyl 9-hexadecenoate	1	1
Ethyl Acetate	1	1
Ethyl formate	1	1
Ethyl hydrogen oxalate	1	0
Ethyl m-methylbenzoate	0	1
Ethyl methanesulfinate	1	1
Ethyl trans-2-pentenoate	1	0
Ethyl trans-4-decenoate	1	1
Ethyl tridecanoate	1	1
Ethyl-1-propenyl ether	1	0
Ethylbenzene	1	1
Ethylidenecyclobutane	0	1
Ethynyl tert-butyl sulfoxide	0	1
Etidocaine	1	1
Etonitazene	1	1
Eucalyptol	1	1
exo-2-Bromonorbornane	0	1
Fenipentol	0	1
Formamide	1	1
Formamide, N,N-dimethyl-	1	1
Formamidoxime	1	1
Formic acid, 1,1-dimethylethyl ester	1	1
Formic acid, dodecyl ester	1	1
Formic acid, heptyl ester	1	1
Fumaronitrile	1	1
Furan, 2-(1-pentenyl)-, (E)-	1	0
Furan, 2-(1-pentenyl)-, (Z)-	0	1
Furan, 2-(dichloromethyl)-tetrahydro-	1	1
Furan, 2-butyltetrahydro-	1	1
Furan, 2-ethyl-	1	1
Furan, 2-methoxy-	1	1
Furan, 2-methyl-5-(methylthio)-	1	1
Furan, 2-pentyl-	1	1
Furan, 2,3-dihydro-	1	1
Furan, 2,3-dihydro-3-(1-methylpropyl)-	1	0
Furan, 2,3-dihydro-4-(1-methylpropyl)-, (S)-	1	1
Furan, 2,5-diethyltetrahydro-	1	1
Furan, tetrahydro-2,2-dimethyl-5-(1-methylethyl)-	1	0
Furan, tetrahydro-2,2-dimethyl-5-(1-methylpropyl)-	1	1
Furan, tetrahydro-2,2,4,4-tetramethyl-	1	1
Furan, tetrahydro-2,5-dimethyl-, cis-	1	0
Furan, tetrahydro-2,5-dimethyl-, trans-(betagammagammagammagammagammabetagammagammagammagammaÃÂ¡ÃÂ)-	0	1
Furfural	1	0
Furfuryl alcohol, tetrahydro-5-methyl-, cis-	0	1
gamma-Dodecalactone	1	1
gamma-Terpinene	1	1
Geranyl citronellate	0	1
Glycidol	0	1
Glycine	1	1
Glycine, methyl ester	1	0
Glycine, N-(2-ethoxy-2-oxoethyl)-, ethyl ester	1	0
Glycine, N-(3-methyl-1-oxo-2-butenyl)-, methyl ester	0	1
Glycine, N-(methoxyoxoacetyl)-, methyl ester	1	0
Glycine, N,N-dimethyl-, ethyl ester	1	0
Glycyl-dl-alanine	0	1
Glyoxal trimeric	0	1
Guanidine	1	1
Guanidine, monothiocyanate	1	1
Guanidineacetic acid	0	1
Heptadecane	1	1
Heptadecane, 2-methyl-	1	1
Heptadecane, 2,6-dimethyl-	1	1
Heptadecane, 2,6,10,14-tetramethyl-	1	1
Heptadecane, 3-methyl-	1	1
Heptadecane, 4-methyl-	0	1
Heptadecanoic acid, ethyl ester	1	1
Heptanal	1	1
Heptane	0	1
Heptane, 1-(2-butenyloxy)-, (E)-	1	1
Heptane, 1-(2-propenyloxy)-	1	1
Heptane, 1-bromo-6-methyl-	0	1
Heptane, 1-ethoxy-	1	0
Heptane, 1-nitro-	1	1
Heptane, 2,2,6,6-tetramethyl-4-methylene-	1	1
Heptane, 2,3-dimethyl-	1	0
Heptane, 2,3-epoxy-	1	0
Heptane, 2,3,4-trimethyl-	1	0
Heptane, 2,3,5-trimethyl-	1	0
Heptane, 2,3,6-trimethyl-	0	1
Heptane, 2,4-dimethyl-	1	1
Heptane, 2,5,5-trimethyl-	1	1
Heptane, 3-ethyl-2-methyl-	1	0
Heptane, 3-ethyl-5-methyl-	1	0
Heptane, 3-methylene-	1	1
Heptane, 4-(1-methylethyl)-	0	1
Heptane, 4-ethyl-2,2,6,6-tetramethyl-	1	1
Heptane, 5-ethyl-2-methyl-	1	1
Heptanoic acid, 1,1-dimethylethyl ester	1	0
Heptanoic acid, 2-ethyl-	1	0
Heptanoic acid, ethyl ester	1	1
Heptylcyclohexane	0	1
HEX-5-EN-3-OL	1	0
Hexadecane	1	1
Hexadecane, 3-methyl-	1	1
Hexadecane, 4-methyl-	1	1
Hexadecanoic acid, ethyl ester	1	1
Hexadecenoic acid, Z-11-	0	1
Hexahydro-1-oxa-cyclopropa[d]inden-2-one	1	0
Hexamethylene diacrylate	0	1
Hexanal	1	1
Hexanal, 2-ethyl-	1	1
Hexanal, 2,2-dimethyl-	0	1
Hexanamide	1	1
Hexane, 1-(ethenyloxy)-	1	0
Hexane, 1-(hexyloxy)-4-methyl-	0	1
Hexane, 1-chloro-5-methyl-	1	0
Hexane, 1-fluoro-	0	1
Hexane, 1,6-dicyclohexyl-	0	1
Hexane, 2-methyl-4-methylene-	1	1
Hexane, 2,2,4-trimethyl-	1	0
Hexane, 2,3,4-trimethyl-	0	1
Hexane, 2,4-dimethyl-	0	1
Hexane, 2,4,4-trimethyl-	1	1
Hexane, 2,5-dimethoxy-2,5-dimethyl-	1	1
Hexane, 3-ethyl-2,5-dimethyl-	0	1
Hexane, 3-ethyl-3-methyl-	0	1
Hexane, 3,3-dimethyl-	1	1
Hexane, 3,3,4,4-tetrafluoro-	0	1
Hexane, 3,4-bis(1,1-dimethylethyl)-2,2,5,5-tetramethyl-	1	1
Hexane, 4-ethyl-2-methyl-	1	0
Hexanedioic acid, mono(2-ethylhexyl)ester	1	1
Hexanohydroxamic acid	0	1
Hexanoic acid, 2-ethyl-	1	1
Hexanoic acid, 2-ethyl-, ethyl ester	1	1
Hexanoic acid, 2-ethylhexyl ester	1	0
Hexanoic acid, 2-methyl-2-propyl-, methyl ester	1	1
Hexanoic acid, 2-oxo-, methyl ester	1	0
Hexanoic acid, ethyl ester	1	1
Homosalate	1	0
Hydrazine, 1-(5-hexenyl)-1-methyl-	1	1
Hydrazine, 1-butyl-1-ethyl-	0	1
Hydrazine, 1-methyl-1-(2-methylpropyl)-	0	1
Hydrazine, 1,1-diethyl-	0	1
Hydrazine, 1,1-dimethyl-	1	0
Hydrazine, 2-propenyl-	0	1
Hydrazine, ethyl-	1	0
Hydrazine, methyl-	1	0
Hydrazinecarboxamide	0	1
Hydrogen isocyanate	1	1
Hydroperoxide, 1-ethylbutyl	0	1
Hydroperoxide, 1-methylpentyl	0	1
Hydroperoxide, heptyl	1	1
Hydroperoxide, hexyl	1	0
Hydroperoxide, pentyl	0	1
Hydroxylamine, O-(2-methylpropyl)-	0	1
Hydroxylamine, O-(3-methylbutyl)-	1	1
Hydroxyurea	1	0
Imidazole, 2-cyano-4-methyl-	1	1
Imidodicarbonic diamide, N,N',2-triphenyl-	1	0
Indolizine	1	1
Indolizine, 1-methyl-	0	1
Indolizine, 3-methyl-	1	1
Isoamyl nitrite	0	1
Isobutyl ether	0	1
Isobutyl vinylacetate	1	0
Isobutylene epoxide	1	1
Isoquinoline	0	1
Isoquinoline, 1,2,3,4-tetrahydro-	1	1
Isothiazole	1	1
Isoxaben	1	0
Isoxazole	1	0
Isoxazolidine, 5-ethyl-2,4-dimethyl-, cis-	1	0
l-Alanine ethylamide, (S)-	0	1
L-Alanine, 3-sulfo-	1	1
L-Alanine, ethyl ester	1	0
L-Alanine, N-acetyl-, methyl ester	0	1
L-Cysteine sulfinic acid	1	1
L-Isoleucine, ethyl ester	1	1
L-Isoleucine, methyl ester	1	0
L-Leucine, ethyl ester	1	1
L-Proline, ethyl ester	0	1
L-Valine, ethyl ester	1	1
Linoelaidic acid	1	1
Longifolene	0	1
Mequinol	1	0
Mercaptamine	1	1
Mesitylene	1	0
meso-2,5-Dimethyl-3,4-hexanediol	1	0
meso-3,4-Hexanediol	1	0
Metamfepramone	0	1
Methacrylic acid, ethyl ester	0	1
Methanamine, N-methoxy-N-nitroso-	1	0
Methane, (methylsulfinyl)(methylthio)-	0	1
Methane, chloromethoxy-	1	0
Methane, di-p-tolyl-	0	1
Methane, diazo-	1	0
Methane, diethoxy-	1	1
Methane, isocyanato-	1	1
Methane, isothiocyanato-	1	1
Methane, nitro-	1	0
Methane, nitroso-	1	1
Methane, trimethoxy-	0	1
Methanesulfonic acid, ethyl ester	1	1
Methanethiol	1	1
Methanol-D4	1	0
Methanol, (diphenylphosphinyl)-	0	1
Methanone, (1-hydroxycyclohexyl)phenyl-	1	0
Methanone, (4,5-dihydro-3,5-diphenyl-4-isoxazolyl)phenyl-	0	1
Methyl 1-acetylpyrrolidine-2-carboxylate	0	1
Methyl 2-butynoate	0	1
Methyl 2-methyl-2-(methylamino)propanoate	0	1
Methyl 3,3-dimethoxypropionate	0	1
Methyl 8-(2-furyl)octanoate	0	1
Methyl ethyl cyclopentene	0	1
Methyl glyoxal	1	0
Methyl hydrogen disulfide	1	1
Methyl Isobutyl Ketone	0	1
Methyl methylphosphonofluoridate	0	1
Methyl nitrate	0	1
Methyl propargyl ether	1	0
Methyl propylphosphonofluoridate	1	0
Methyl stearate	1	0
Methyl(methyl 2,3,4-tri-O-methyl-a-D-glucopyranoside)uronate	0	1
Methylal	1	0
Methylazoxymethanol acetate	0	1
Methyltartronic acid	1	1
Mono(2-ethylhexyl) phthalate	1	0
Monomethyl carbonotrithioate	1	1
Monomethyl oxalate	1	1
Myroxide	0	1
N-(1,1-Dimethyl-2-propynyl)-N,N-dimethylamine	1	0
N-(3-Chlorophenyl)-3-phenyl-2-propenamide	0	1
N-(4-Butylphenyl)-4-methylbenzamide	1	1
N-(4-Methoxyphenethyl)benzamide	0	1
n-Amyl ether	1	0
n-Butylethylenediamine	0	1
n-Butyric acid 2-ethylhexyl ester	1	1
n-Caproic acid vinyl ester	1	1
N-Chloro-2-carbomethoxyaziridine	0	1
N-Cyano-3-methylbut-2-enamine	0	1
n-Decanoic acid	1	1
N-Decyl-N-methylamine	0	1
N-dl-Alanylglycine	1	0
N-Ethylformamide	0	1
n-Hexanesulphonylacetonitrile	1	0
n-Hexylmethylamine	1	1
N-Methyl methacrylamide	1	0
N-Methyl-2-isopropoxycarbonylazetidine	1	0
N-Methyl-3-(methylamino)propanamide	0	1
N-Methyl-N-methoxy-5,6,7,8-tetrahydro-1-naphtamide	1	1
N-Methylpyrimidin-2-amine	1	1
N-Methyltaurine	1	1
N-Nitroso-2-methyl-oxazolidine	0	1
n-Nonylcyclohexane	0	1
n-Pentadecanol	1	1
n-Propyl fluoride	1	1
N-tert-Butylmethylamine	0	1
n-Tridecan-1-ol	1	1
N,N-Dimethyl-2-cyclohexyloxyethylamine	1	0
N,N-Dimethylacetamide	1	1
N,N-Dimethylformamide-di-t-butylacetal	1	1
N,N,O-Triacetylhydroxylamine	1	1
N,N'-Dibenzylideneethylenediamine	1	1
Naphthalene, 1-(chloromethyl)-2-methyl-	0	1
Naphthalene, 1-butyl-4-hexyl-1,2,3,4-tetrahydro-	1	0
Naphthalene, 1-ethyl-1,2,3,4-tetrahydro-	1	1
Naphthalene, 1-methyl-	1	1
Naphthalene, 1,2-dihydro-	1	1
Naphthalene, 1,2,3,4-tetrahydro-1-methyl-	0	1
Naphthalene, 1,2,3,4-tetrahydro-1,6-dimethyl-4-(1-methylethyl)-, (1S-cis)-	1	1
Naphthalene, 1,2,3,4-tetrahydro-5-methyl-	1	1
Naphthalene, 1,2,3,4-tetrahydro-6-methyl-	1	1
Naphthalene, 1,2,3,4-tetramethyl-	0	1
Naphthalene, 1,4-dimethyl-	1	0
Naphthalene, 1,6-dimethyl-	1	1
Naphthalene, 1,6,7-trimethyl-	1	1
Naphthalene, 2-(1-methylethyl)-	1	1
Naphthalene, 2-ethyl-	0	1
Naphthalene, 2-methyl-1-propyl-	1	1
Naphthalene, 2,3,6-trimethyl-	1	1
Naphthalene, decahydro-2,6-dimethyl-	1	1
Neodecanoic acid	1	1
Neopentane	0	1
Neopentylamine	1	1
Niacinamide	1	1
Nickel tetracarbonyl	1	0
Nitric acid, 1-methylethyl ester	1	0
Nitrous acid, ethyl ester	1	0
Nitrous oxide	1	1
Nitroxide, bis(1,1-dimethylethyl)	1	1
Nonadecane	1	1
Nonanal	1	1
Nonanal, 3-(methylthio)-	1	0
Nonane, 2-methyl-	1	1
Nonane, 2-methyl-3-methylene-	1	1
Nonane, 2-methyl-5-propyl-	0	1
Nonane, 2,2,4,4,6,8,8-heptamethyl-	1	1
Nonane, 2,6-dimethyl-	1	1
Nonane, 3-methyl-5-propyl-	1	0
Nonane, 3,7-dimethyl-	1	0
Nonane, 5-methyl-5-propyl-	1	1
Nonanoic acid	1	1
Nonanoic acid, 2-oxo-, methyl ester	1	1
Nonanoic acid, 5-methyl-, ethyl ester	0	1
Nonanoic acid, ethyl ester	1	1
Norpseudoephedrine	0	1
o-Allylhydroxylamine	1	1
o-Diacetylbenzene	1	0
o-Isopropenyltoluene	1	0
Octadecanal	1	1
Octadecanamide	0	1
Octadecane	1	1
Octadecanoic acid, ethyl ester	1	1
Octahydropyrrolo[1,2-a]pyrazine	0	1
Octanal	1	1
Octanamide	0	1
Octane	1	1
Octane, 1-(1-ethoxyethoxy)-	1	0
Octane, 1-azido-	1	0
Octane, 1-ethoxy-	1	1
Octane, 2-bromo-	0	1
Octane, 2,3,3-trimethyl-	0	1
Octane, 2,3,6-trimethyl-	1	0
Octane, 2,3,6,7-tetramethyl-	1	1
Octane, 2,5-dimethyl-	1	0
Octane, 2,7-dimethyl-	1	1
Octane, 3-methyl-	1	1
Octane, 3-methyl-6-methylene-	1	0
Octane, 3,3-dimethyl-	1	1
Octane, 3,4,5,6-tetramethyl-	1	0
Octane, 3,5-dimethyl-	1	1
Octane, 3,6-dimethyl-	1	0
Octane, 6-ethyl-2-methyl-	1	1
Octanoic acid	1	1
Octanoic acid, ethyl ester	1	1
ortho tert-Butyl cyclohexyl acetate	0	1
Oxalic acid	0	1
Oxazole, 4,5-dihydro-2,5-dimethyl-	1	0
Oxazole, 4,5-dimethyl-	0	1
Oxazole, trimethyl-	0	1
Oxazolidine, 2-methyl-	1	0
Oxepane	1	0
Oxepine, 2,7-dimethyl-	1	1
Oxetane, 2-(1,1-dimethylethyl)-3-methyl-	0	1
Oxetane, 2-ethyl-3-methyl-	1	0
Oxetane, 2-methyl-4-propyl-	1	0
Oxetane, 2,2-dimethyl-	1	1
Oxetane, 3,3-dimethyl-	0	1
Oxirane, (butoxymethyl)-	1	0
Oxirane, (ethoxymethyl)-	1	1
Oxirane, (fluoromethyl)-	1	1
Oxirane, (methoxymethyl)-	0	1
Oxirane, (propoxymethyl)-	0	1
Oxirane, [(1-methylethoxy)methyl]-	0	1
Oxirane, [(tetradecyloxy)methyl]-	1	1
Oxirane, 2-ethyl-2-methyl-	1	1
Oxirane, 2-methyl-3-(1-methylethyl)-	0	1
Oxirane, 2,3-dimethyl-, cis-	1	0
Oxirane, butyl-	1	0
Oxirane, hexyl-	1	0
Oxirane, methyl-, (S)-	0	1
Oxirane, pentyl-	1	1
Oxirane, tetramethyl-	1	0
Oxirane, trimethyl-	1	0
Oxiranemethanol, (R)-	1	1
Oxiranemethanol, (S)-	0	1
Oxybis(propane-1,2-diyl) dibenzoate	0	1
p-Cresol	1	1
p-Cymene	1	1
p-Dioxane, 2,5-divinyl-	1	0
p-Hexylacetophenone	1	0
p-Octylacetophenone	0	1
p-Toluic acid, 2-ethylhexyl ester	1	0
p-Xylene	1	1
Pentaborane(11)	1	1
Pentaborane(9)	1	1
Pentadecanal-	1	1
Pentadecane	1	1
Pentadecane-2,4-dione	0	1
Pentadecane, 2-methyl-	1	1
Pentadecane, 2,6,10-trimethyl-	1	1
Pentadecane, 3-methyl-	1	1
Pentadecane, 5-methyl-	1	1
Pentadecane, 7-methyl-	1	1
Pentadecanoic acid, 2,6,10,14-tetramethyl-, methyl ester	1	1
Pentadecanoic acid, ethyl ester	1	1
Pentalene, octahydro-, cis-	1	0
Pentanal	1	1
Pentanal, 2,2-dimethyl-, hydrazone	0	1
Pentanal, 2,3-dimethyl-	1	1
Pentanamide, 2-amino-4-methyl-, (S)-	1	0
Pentane, 1-(2-butenyloxy)-, (E)-	1	1
Pentane, 1-(2-propenyloxy)-	1	0
Pentane, 1-butoxy-	1	0
Pentane, 2,2,3,3-tetramethyl-	0	1
Pentane, 2,2,3,4-tetramethyl-	1	0
Pentane, 2,2,4,4-tetramethyl-	1	0
Pentane, 3-ethyl-2,2-dimethyl-	0	1
Pentane, 3-methoxy-	1	0
Pentane, 3,3-dimethyl-	1	0
Pentanoic acid, 2-methyl-, anhydride	1	1
Pentanoic acid, 2-methyl-, methyl ester	1	1
Pentanoic acid, 2,2-dimethyl-, ethyl ester	0	1
Pentanoic acid, 2,2,4-trimethyl-3-hydroxy-, isobutyl ester	1	1
Pentanoic acid, 3-methyl-2-oxo-, methyl ester	0	1
Pentanoic acid, 3,4,4-trimethyl-, ethyl ester	1	1
Pentanoic acid, 4-methyl-2-oxo-, methyl ester	1	1
Pentanoic acid, 4,4-dimethyl-3-oxo-, ethyl ester	0	1
Pentanoic acid, ethyl ester	1	1
Peroxide, diethyl	1	1
Phenacylidene diacetate	1	0
Phenethyl isocyanate	1	0
Phenol, 2-(1-phenylethyl)-	0	1
Phenol, 2-(1,1-dimethylethyl)-5-methyl-	1	0
Phenol, 2,6-bis(1,1-dimethylethyl)-4-(1-methylpropyl)-	1	1
Phenol, 3-(1-methylethyl)-	0	1
Phenol, 3-methyl-	0	1
Phenol, 4-(1,1-dimethylpropyl)-	1	0
Phenol, 4-[2-(methylamino)ethyl]-	1	1
Phenol, 4,4'-butylidenebis[2-(1,1-dimethylethyl)-5-methyl-	0	1
Phenol, m-tert-butyl-	1	1
Phenol, p-tert-butyl-	1	0
Phosgene	0	1
Phosphine oxide, diphenyl-	0	1
Phosphine, 1,2-ethanediylbis[dicyclohexyl-	1	1
Phosphine, methyl-	1	1
Piperidin-3-one, 2,2,5-methyl-	1	0
Pivalic acid vinyl ester	1	1
Pivalyl chloride	1	0
Proline	0	1
Propanal	1	1
Propanal, 2-(benzoyloxy)-, (R)-	1	0
Propanal, 2-(phenylmethoxy)-	1	0
Propanal, 2-methyl-	1	1
Propanal, 2,2-dimethyl-	0	1
Propanal, 3-methoxy-	1	0
Propanamide, N-methyl-2-amino-	1	0
Propane-1,2,3-triamine	0	1
Propane, 1-(ethenyloxy)-2-methyl-	1	1
Propane, 1-ethoxy-2-methyl-	1	0
Propane, 1-isocyanato-	0	1
Propane, 1-isocyano-	1	0
Propane, 1,1,3-triethoxy-	1	1
Propane, 1,1'-[ethylidenebis(oxy)]bis-	0	1
Propane, 1,3-dimethoxy-	1	0
Propane, 2-cyclopropyl-	1	1
Propane, 2-ethoxy-	0	1
Propane, 2-ethoxy-2-methyl-	0	1
Propane, 2-isocyanato-	1	0
Propane, 2-methoxy-2-methyl-	1	1
Propane, 2-methyl-1-nitro-	1	1
Propane, 2-methyl-2-[(1-methylethyl)thio]-	1	0
Propane, 2-methyl-2-nitro-	0	1
Propanedioic acid, (bromomethyl)methyl-, bis(1,1-dimethylethyl) ester	0	1
Propanenitrile, 2,2'-azobis[2-methyl-	1	0
Propanenitrile, 3-hydroxy-	1	0
Propanenitrile, 3-methoxy-	1	0
Propanethioic acid, S-(2-methylpropyl) ester	0	1
Propanoic acid, 2-(benzoylthio)-, ethyl ester	0	1
Propanoic acid, 2-hydroxy-, ethyl ester	1	1
Propanoic acid, 2-hydroxy-, ethyl ester, (L)-	1	0
Propanoic acid, 2-hydroxy-, methyl ester, (betagammagammagammagammagammabetagammagammagammagammaÃÂ¡ÃÂ)-	0	1
Propanoic acid, 2-hydroxy-2-methyl-	1	0
Propanoic acid, 2-hydroxy-2-methyl-, methyl ester	1	0
Propanoic acid, 2-methoxy-, methyl ester	0	1
Propanoic acid, 2-methyl-, 2-ethyl-3-hydroxyhexyl ester	1	0
Propanoic acid, 2-methyl-, 2-ethylhexyl ester	1	0
Propanoic acid, 2-methyl-, 3-hydroxy-2,2,4-trimethylpentyl ester	1	1
Propanoic acid, 2-methyl-, anhydride	1	1
Propanoic acid, 2-methyl-, ethyl ester	1	1
Propanoic acid, 2-oxo-	1	1
Propanoic acid, 2-oxo-, ethyl ester	0	1
Propanoic acid, 2,2-dimethyl-, cesium salt	0	1
Propanoic acid, 2,2-dimethyl-, ethyl ester	1	1
Propanoic acid, 2,2-dimethyl-, methyl ester	1	1
Propanoic acid, 3-[5-(3-methoxy-3-oxopropyl)-2-pyrazinyl]-, methyl ester	1	0
Propanoic acid, anhydride	1	1
Propanoic acid, butyl ester	1	0
Propanoic acid, ethyl ester	1	1
Propanoyl fluoride, 2,3,3,3-tetrafluoro-2-[1,1,2,3,3,3-hexafluoro-2-(heptafluoropropoxy)propoxy]-	0	1
Propenal dimethylhydrazone	0	1
Propiolonitrile	1	0
Propiophenone, 2'-methyl-	1	0
Propylcarbamate	1	0
Propyne	1	1
Pyrazine	1	1
Pyrazine, 2,3-dimethyl-	1	1
Pyrazine, 2,5-dimethyl-	1	1
Pyrazine, methyl-	1	1
Pyrazine, tetramethyl-	1	1
Pyrazine, trimethyl-	1	1
Pyrene, hexadecahydro-	1	0
Pyridine	1	1
Pyridine-3-carboxamide, 1,2-dihydro-4,6-dimethyl-2-thioxo-	1	1
Pyridine, 2-ethyl-	1	1
Pyridine, 2-methyl-	1	1
Pyridine, 2-pentyl-	1	1
Pyridine, 2,4,6-trimethyl-	1	1
Pyridine, 3-(1-methyl-2-pyrrolidinyl)-, (S)-	1	0
Pyridine, 3-methoxy-	1	1
Pyridine, 3-methyl-	1	0
Pyrido[2,3-d]pyrimidine	0	1
Pyrimidine, 5-methyl-	1	1
Pyrrolidine, 2-butyl-1-methyl-	1	0
Pyruvic acid, butyl ester	1	0
Quinoline, 4-methyl-, 1-oxide	0	1
Quinoline, 8-ethyl-	0	1
R-(-)-1,2-propanediol	0	1
R-(-)-Cyclohexylethylamine	1	0
R(+)-Methcathinone	0	1
s-Triazine, 2-amino-4-(piperidinomethyl)-4-piperidino-	1	1
Semicarbazide	1	0
Senkyunolide J	0	1
Seychellene	1	1
Spiro[2.4]heptane, 1,1-dichloro-	0	1
Styrene	1	0
Succinic anhydride	0	1
Sulfoxide, methyl phenethyl	1	0
Sulphuric acid dibutyl ester	0	1
t-Butylhydroquinone	1	1
TATP	1	0
tert-Butyl 4-cyano-1-piperidinecarboxylate	1	0
tert-Butyl carbamate	0	1
tert-Butyl Hydroperoxide	1	1
tert-Butyl isopropyl carbonate	1	0
tert-Butyl N-(tert-butoxy)carbamate	0	1
tert-Butyl N-hydroxycarbamate	0	1
tert-C4H9C(O)OCH(CH3)2	1	0
Tetraborane(10)	1	1
Tetracyclo[5.3.0.0<2,6>.0<3,10>]deca-4,8-diene	1	0
Tetradecanal	1	1
Tetradecane	1	1
Tetradecane, 1-iodo-	1	1
Tetradecane, 3-methyl-	1	1
Tetradecane, 4-ethyl-	1	1
Tetradecane, 4-methyl-	1	1
Tetradecanoic acid, ethyl ester	1	1
Tetrahydrofuran	1	1
Tetrahydrofuran-3-carbaldehyde	1	1
Tetrahydrofuran-D8	1	1
Tetrahydrofuran, 2-ethyl-5-butyl-	0	1
Tetrahydrofuran, 2-ethyl-5-methyl-	1	1
Tetrahydrofuran, 2-propyl-	0	1
Tetrahydrofuran, 2,2-dimethyl-	1	1
Tetrahydrofurfuryl chloride	1	1
Thiazole	1	1
Thiazole-4-carboxaldehyde	1	1
Thiazole, 2-methyl-	1	1
Thiazole, 2,4,5-trimethyl-	0	1
Thiazole, 4,5-dihydro-2-methyl-	1	1
Thiazole, 4,5-dimethyl-	1	0
Thiazole, 5-ethenyl-4-methyl-	1	0
Thiirane	1	0
Thiophene	1	1
Thiophene-3-ol, tetrahydro-, 1,1-dioxide	1	0
Thiophene, 2-(1,1-dimethylethyl)-	1	1
Thiophene, 2-(methylthio)-	0	1
Thiophene, 2-methyl-	0	1
Thiophene, 2,2'-(1,1,2,2,3,3,4,4,5,5-decafluoro-1,5-pentanediyl)bis-	1	1
Thiophene, 2,5-dipropyl-	1	1
Thiophene, 3-(1,1-dimethylethyl)-	0	1
Thiophene, 3-methyl-	1	0
Toluene	1	0
trans-2-Methyl-3-octene	0	1
trans-2-undecenoic acid	0	1
trans-2,2-Dimethyl-4-heptenal	0	1
trans-betagammagammagammagammagammabetagammagammagammagammagamma-Ocimene	1	1
trans-Farnesol	0	1
trans,trans-3,5-Heptadien-2-one	0	1
trans,trans-nona-2,4-dienol	1	1
Triacetin	1	0
Tricyclo[3.3.2.0(2,8)]deca-3,6-diene	1	1
Tricyclo[4.4.1.0(1,6)]undecane	0	1
Tricyclo[6.3.3.0]tetradec-4-ene,10,13-dioxo-	1	0
Tridecanal	1	1
Tridecane	1	1
Tridecane-2,4-dione	0	1
Tridecane, 2-methyl-	1	1
Tridecane, 3-methyl-	1	1
[truncated: 51 more rows]
