# Supplementary material for: A lipidomic and flavoromic approach to map the lipid profile and related volatile flavor compounds in the fresh breast meat of chickens fed curcumin
Source: Food Chem X. 2026 Jun 30;37:104156. doi: 10.1016/j.fochx.2026.104156 (PMC13355225; doi:10.1016/j.fochx.2026.104156)
Supplement: Supplementary file 4 — Supplementary material 4 [file mmc4.xlsx]

## Sheet: Sheet1
Class	intensity	Group
Alcohols	25.6302	CON
Aldehydes	10.6433	CON
Carboxylic_Acids	2.15348	CON
Esters	8.82557	CON
Heterocyclic_Compounds	2.86327	CON
Hydrocarbons	23.9993	CON
Ketones	2.0984	CON
Others	23.7865	CON
Alcohols	19.6374	CUR
Aldehydes	8.82539	CUR
Carboxylic_Acids	3.0595	CUR
Esters	11.14	CUR
Heterocyclic_Compounds	3.38728	CUR
Hydrocarbons	34.479	CUR
Ketones	2.71685	CUR
Others	16.7546	CUR
