# Supplementary material for: A lipidomic and flavoromic approach to map the lipid profile and related volatile flavor compounds in the fresh breast meat of chickens fed curcumin
Source: Food Chem X. 2026 Jun 30;37:104156. doi: 10.1016/j.fochx.2026.104156 (PMC13355225; doi:10.1016/j.fochx.2026.104156)
Supplement: Supplementary file 5 — Supplementary material 5 [file mmc5.xlsx]

## Sheet: Sheet1
Name	Chinese_name	Class	Chinese_Class	CAS	Formula	RangeofOdorMin	RangeofOdorMax	OdorCharacter	flavor_profile	CON1	CON2	CON3	CON4	CON5	CON6	CUR1	CUR2	CUR3	CUR4	CUR5	CUR6
Nickel tetracarbonyl				13463-39-3	C4NiO4	500	3000	sooty		0	0	0	1828403	0	0	0	0	0	0	0	0
Phosgene				75-44-5	CCl2O	120	5700	hay like		0	0	0	0	0	0	0	0	0	0	0	1867816
3-Hexen-1-ol	反式-3-己烯-1-醇	Alcohols	醇类	544-12-7	C6H12O				bitter, earthy, fatty, green, moss, fresh, intensely	0	0	0	0	0	0	0	0	0	590840	0	1184471
2-Propen-1-ol	烯丙醇	Alcohols	醇类	107-18-6	C3H6O	510	35000	mustard	pungent, mustard	0	0	0	798362	0	0	0	0	0	0	0	0
2-Penten-1-ol, (Z)-	顺式-2-戊烯-1-醇	Alcohols	醇类	1576-95-0	C5H10O				fruity, ethereal, green, plastic, rubber	0	196615	300570	198132	176742	0	0	0	160415	135431	0	0
2-Hexen-1-ol, (Z)-	顺-2-己烯-1-醇	Alcohols	醇类	928-94-9	C6H12O				unripe banana, leaf, fruity, green, leafy, pepper, fresh, wine, walnut, alcohol	154290	0	0	0	0	0	0	0	0	211211	159898	0
2-Hexen-1-ol, (E)-	反式-2-己烯-1-醇	Alcohols	醇类	928-95-0	C6H12O	231.9		Fruity,Fresh,Green		0	358543	0	318956	0	0	232364	339354	0	0	0	237161
5-Hepten-2-ol, 6-methyl-	6-甲基庚-5-烯-2-醇	Alcohols	醇类	1569-60-4	C8H16O				green, coriander, oily, sweet	0	0	0	300845	233493	291897	123765	569957	398830	209710	0	332668
2-Penten-1-ol, (E)-	2-戊烯-1-醇	Alcohols	醇类	1576-96-1	C5H10O				green, mushroom	105320	0	0	211249	125599	117050	240073	159066	0	229593	253708	224185
1-Octen-3-ol	1-辛烯-3-醇	Alcohols	醇类	3391-86-4	C8H16O	11		Mushroom	chicken, green, oily, mushroom, fishy, fungal, earthy, raw	64105646	53397095	106366573	102915861	50852715	0	111256322	44652489	62487716	71123727	76907347	74548726
1-Penten-3-ol	1-戊烯-3-醇	Alcohols	醇类	616-25-1	C5H10O				fruity, green, pungent, bitter, horseradish, vegetable, tropical, butter	1752378	0	0	0	0	1743294	0	0	0	0	0	0
1-Tetradecanol	1-十四烷醇	Alcohols	醇类	112-72-1	C14H30O				fruity, coconut, orris, waxy	0	0	0	0	0	0	784587	0	1239330	0	0	0
1-Heptanol	1-庚醇	Alcohols	醇类	111-70-6	C7H16O	3		Grassy	herbal, violet, green, leafy, coconut, sweet, peony, musty, chemical, strawberry, woody	0	0	9369845	5224367	0	3892326	9714914	0	0	0	0	3116707
1-Butanol, 3-methyl-	异戊醇	Alcohols	醇类	123-51-3	C5H12O	1.69	1750	sweet, malty, rancid,rubber,	fruity, malt, burnt, whiskey, alcoholic, fusel, oily, banana	168382	244726	0	188338	3635891	0	0	4828190	8682834	3674559	8014255	15145919
1-Propanol, 2-methyl-	异丁醇	Alcohols	醇类	78-83-1	C4H10O	10	165000	sweet,fusel,musty, alcohol, rubber, latex	ether, solvent, bitter, wine	1077915	1811569	1417431	1449524	1219751	1073723	1192516	1317670	1512138	1216212	2094891	1148883
Ethanol	乙醇	Alcohols	醇类	64-17-5	C2H6O	24900		Disolvent, Ethanol	ethereal, strong, sweet, alcoholic, medical	701019883	766168294	332077638	802138152	1427692826	701444472	288272020	811363904	1476796660	435028491	180202389	542581427
2-Propanol, 2-methyl-	叔丁醇	Alcohols	醇类	75-65-0	C4H10O	3300	957000	sweet alcohol		108448802	283557546	174572739	180911823	178422083	175520919	209010276	186430515	165841960	171299432	270785801	208414928
1-Nonanol	壬烷-1-醇	Alcohols	醇类	143-08-8	C9H20O				green, rose, oily, fresh, orange, bitter, floral, wet, dusty, fatty, clean	102943	565540	1486241	2016321	887787	939299	0	1298573	1626648	976108	1901940	1682507
1-Propanol	丙醇	Alcohols	醇类	71-23-8	C3H8O	53952.6		Fruity, Floral, Grassy	pungent, alcoholic, musty, fusel, fermented, peanut, alcohol	0	0	0	27573008	0	0	0	0	165146	9639911	12616303	153228
3-Octanol	3-辛醇	Alcohols	醇类	589-98-0	C8H18O				herbal, mushroom, minty, nutty, citrus, woody, earthy, spicy, moss, melon	178490	251554	346624	340116	192860	183617	396140	201339	251572	218857	411214	0
3-Pentanol, 3-methyl-	3-甲基-3-戊醇	Alcohols	醇类	77-74-7	C6H14O				fruity, green, leafy, powerful	0	0	0	0	0	0	0	0	0	0	105174	0
3-Heptanol	3-庚醇	Alcohols	醇类	589-82-2	C7H16O				herbal, herb, bitter, powerful	0	687219	1032793	0	0	0	683871	0	279217	217493	1996363	405965
1-Hexanol, 2-ethyl-	2-乙基己醇	Alcohols	醇类	104-76-7	C8H18O	0.198		Rose, Green	green, rose, oily, fresh, floral, sweet, citrus	78181440	440892778	113606525	514266207	580923344	309381187	92422888	1659174157	360871141	133794023	249252417	339075236
2-Pentanol	2-戊醇	Alcohols	醇类	6032-29-7	C5H12O				green, mild, fusel, fermented, oily	0	152746	284623	0	0	0	245328	0	0	0	360984	0
2-Pentanol, 2-methyl-	2-甲基戊烷-2-醇	Alcohols	醇类	590-36-3	C6H14O				pungent	0	0	0	0	0	0	0	349798	0	556531	1958873	716682
Amylene hydrate	2-甲基-2-丁醇	Alcohols	醇类	75-85-4	C5H12O				pungent	52989	2833394	1482340	809252	945518	878084	1611426	1039191	777918	660230	3569555	1409848
2-Heptanol	2-庚醇	Alcohols	醇类	543-49-7	C7H16O	200		Fruity, Mouldy, Musty, Mushroom	herbal, fruity, green, mushroom, fresh, grass, bitter, floral, sweet, lemon	0	0	0	0	0	0	0	0	0	0	653748	0
2-Butanol	2-丁醇	Alcohols	醇类	78-92-2	C4H10O	43	94000	sweet, malty alcohol	wine, sweet, oily, apricot	0	0	0	102614594	0	0	0	0	0	0	0	0
2,3-Butanediol	2,3-丁二醇	Alcohols	醇类	513-85-9	C4H10O2	4.5		Fruity, Onion	fruity, creamy, onion, buttery	1199996	2496793	3005962	0	5931832	2066521	70155755	0	451039	167040646	208250658	228063793
1-Octanol	1-辛醇	Alcohols	醇类	111-87-5	C8H18O	0.9	1690	penetrating	green, burnt, rose, mushroom, orange, aldehydic, waxy, chemical, metal	15848607	24042104	31569205	27852085	18454402	19553221	31711435	20227611	24843470	27496079	25548376	24636610
1-Pentanol	1-戊醇	Alcohols	醇类	71-41-0	C5H12O	5.5	305000		balsamic, vanilla, balsam, sweet, fusel, oily	15992770	10375077	41687616	30860389	9408759	18331528	47137278	8821040	12185222	18202383	21803353	17387733
1-Undecanol	1-十一烷醇	Alcohols	醇类	112-42-5	C11H24O				rose, fresh, floral, soapy, clean clothes, citrus, mandarin, waxy	26569	0	1090808	0	0	61136	566071	0	249052	587	0	257872
n-Tridecan-1-ol	1-十三烷醇	Alcohols	醇类	112-70-9	C13H28O				must, musty	155253	0	371042	0	0	202067	0	91196	285526	134536	0	0
1-Hexadecanol	1-十六醇	Alcohols	醇类	36653-82-4	C16H34O				floral, wax, flower, waxy	0	0	0	0	0	0	0	0	0	0	0	3997253
1-Dodecanol	1-十二烷醇	Alcohols	醇类	112-53-8	C12H26O				honey, wax, coconut, soapy, earthy, fatty, waxy	0	3409571	0	0	0	4383078	0	0	6094958	0	12135873	7550969
2-Propanol, 1-methoxy-	1-甲氧基-2-丙醇	Alcohols	醇类	107-98-2	C4H10O2	8390	33000	etherish, ammonia		280585	646936	330840	0	274843	375587	512104	185210	0	3276491	0	0
1-Hexanol	1-己醇	Alcohols	醇类	111-27-3	C6H14O	2.4	16000	green grass, plastic	fruity, ethereal, green, flower, sweet, alcoholic, resin, fusel, oily	8958714	10503704	15145826	12322234	9235703	9615996	17391416	6466850	8706107	11129615	9585971	8950133
1-Decanol	1-癸醇	Alcohols	醇类	112-30-1	C10H22O				rose, orange, floral, sweet, fatty, watery, clean, waxy	0	43132	0	247128	0	104433	0	0	0	230674	0	341256
1-Butanol	1-丁醇	Alcohols	醇类	71-36-3	C4H10O	3.3	990000	sweet, malty,alcohol, medicinal	vanilla, balsam, fruity, sweet, medicine, fusel, medicinal, oily	4212175	5099706	5159780	5608252	3482898	3338936	3677379	3209835	3241496	2955139	4055141	2824252
1,3-Butanediol	1,3-丁二醇	Alcohols	醇类	107-88-0	C4H10O2				bitter, odorless	0	0	0	0	0	0	0	0	0	0	1298395	0
3-Nonen-1-ol, (Z)-		Alcohols	醇类	10340-23-5	C9H18O				green, mushroom, fresh, melon rind, tropical, waxy	238251	389686	890559	0	0	710169	418112	930274	833723	314313	1213642	616367
2-Nonenal, (E)-	2-壬烯醛	Aldehydes	醛类	18829-56-6	C9H16O	0.0002		Fatty, Cucumber		1252649	1611715	2553401	3451817	1154856	1346848	3236890	1373633	2957279	1812081	2815348	2315276
2-Hexenal, (E)-	2-己烯醛	Aldehydes	醛类	6728-26-3	C6H10O	190		Apple-Like,Planty Green,Stinkbug		0	315834	1052532	1026549	0	0	0	0	0	535944	514448	288546
2,4-Decadienal, (E,E)-	2,4-癸二烯醛	Aldehydes	醛类	25152-84-5	C10H16O	2.9		Dusty, Waxy, Oily, Soapy	waxy, green, oily, meat, fresh, fried, orange, sweet, nutty, pumpkin, citrus, fatty, cucumber, melon	0	593382	1481094	0	0	0	2853052	688813	0	1175871	1919389	0
4-Heptenal, (Z)-	顺式-4-庚烯醇	Aldehydes	醛类	6728-31-0	C7H12O				green, biscuit, creamy, oily, cream, milky, dairy, fatty	0	0	385901	0	0	0	0	0	0	0	0	0
2-Octenal, (E)-	2-辛烯醛	Aldehydes	醛类	2548-87-0	C8H14O	0.003		Nuts, Green, Fatty	herbal, leaf, green, fresh, nutty, banana, fatty, cucumber, waxy	3457436	2086587	338867	9538222	2160667	3730159	8838071	2040211	3660377	3938020	5925703	3995557
2-Decenal, (E)-	2-癸烯醛	Aldehydes	醛类	3913-81-3	C10H18O				tallow, green, rose, oily, coriander, mushroom, orange, aldehydic, floral, earthy, fatty, waxy	0	0	0	0	321656	1149294	0	474983	0	0	0	0
2-Heptenal, (E)-	2-庚烯醛	Aldehydes	醛类	18829-55-5	C7H12O				green, fresh, pungent, almond, fatty, soap, vegetable	0	0	5892232	8113345	2074896	3134111	9868828	0	2765512	3822356	4571451	3130541
5-Heptenal, 2,6-dimethyl-	2,6-二甲基-5-庚烯醛	Aldehydes	醛类	106-72-9	C9H16O				fruity, grapefruit, floral, citrus, meaty, clean, watermelon, wine_like, ozone, cucumber, melon, sweet, herbaceous, vegetable, cantaloupe, green, lemon, fatty, earthy, fresh air, woody, peach, nutty, spicy	73668	69723	0	0	85318	60843	0	0	84379	78054	80779	94748
2,4-Octadienal, (E,E)-	2,4-辛二烯醛	Aldehydes	醛类	30361-28-5	C8H12O				green, seaweed, fatty, pear, cucumber, melon	0	132627	0	257986	0	0	348996	0	0	179500	225648	184200
2,4-Hexadienal, (E,E)-	2,4-己二烯醛	Aldehydes	醛类	142-83-6	C6H8O				green, floral, sweet, citrus, spicy	0	0	0	0	0	0	90077	0	0	0	0	0
2-Nonenal, (Z)-	（Z） -非2-烯醛	Aldehydes	醛类	60784-31-8	C9H16O				green, aldehydic, orris, citrus, fatty, cucumber, waxy	0	0	0	0	0	0	0	0	1695672	0	0	0
Acetaldehyde	乙醛	Aldehydes	醛类	75-07-0	C2H4O	1.5	1000000	pungent, fruity, suffocating, fresh, green	fruity, ethereal, pungent, aldehydic, whiskey, ether	417454977	392043945	345893321	6893788	428990883	371424168	397689688	414159397	395795934	359509993	386975052	404165220
Propanal, 2-methyl-	异丁醛	Aldehydes	醛类	78-84-2	C4H8O	0.34	139	pungent	malt, green, fresh, pungent, aldehydic, floral	6042915	0	6687806	16398581	3926101	19119008	21116268	5802066	9280469	17551418	6837996	0
Octanal	辛醛	Aldehydes	醛类	124-13-0	C8H16O	2.5		Lemon, Citrus, Green Grass	green, aldehydic, lemon, citrus, fatty, soap, orange peel, waxy	19618757	19910902	38441576	35078964	19619474	26129551	47989491	16127314	21280954	25225085	33559853	21920020
Pentanal	戊醛	Aldehydes	醛类	110-62-3	C5H10O	0.4	4970	sickening, rancid,decayed	fruity, malt, bready, nutty, pungent, almond, fermented, berry	30487267	17635032	51080229	69157819	20233704	32311167	89153840	15795221	18067420	34645029	52094432	29390379
Tetradecanal	十四烷醛	Aldehydes	醛类	124-25-4	C14H28O				dry, wax, musk, flower, citrus peel, incense, amber, fatty, waxy	1870585	0	3091034	6555319	0	2538239	4732720	999544	3476562	1313596	4954390	4032965
Tridecanal	十三醛	Aldehydes	醛类	10486-19-8	C13H26O				flower, grapefruit peel, musty, fresh, aldehydic, soapy, sweet, citrus, clean, petal, waxy	1179402	514777	2448537	2810201	629764	1257302	2230031	1124289	1830800	1267368	2598229	2304434
Dodecanal	十二烷醛	Aldehydes	醛类	112-54-9	C12H24O				fat, green, lily, aldehydic, floral, soapy, citrus, waxy	752693	0	2528468	2967728	1158980	2108817	2641836	887887	2810037	333226	4597477	3256472
Nonanal	壬醛	Aldehydes	醛类	124-19-6	C9H18O	1		Aldehyde, Citrus, Orange Peel	lime, grapefruit, rose, green, fresh, aldehydic, orris, fishy, citrus, peely, fatty, orange peel, waxy	0	39515698	70922270	79413561	0	0	0	0	64154887	46245078	70188023	53702413
Methyl glyoxal	甲基乙二醛	Aldehydes	醛类	78-98-8	C3H4O2				ethereal, rum, sweet, brown, acidic	13113071	0	0	0	0	0	0	0	0	0	0	0
Hexanal	己醛	Aldehydes	醛类	66-25-1	C6H12O	20		Green Grass, Fruity	leafy, fruity, sweaty, grass, fatty, aldehydic, green, fresh, tallow	154955894	1888661	10755475	120964695	80310603	146278006	253761103	73324094	118833931	5213567	171901399	65593300
Decanal	癸醛	Aldehydes	醛类	112-31-2	C10H20O				tallow, aldehydic, floral, sweet, citrus, soap, orange peel, waxy	1966176	1437754	5552378	7228723	3286579	6175962	10478669	3581881	4270627	4638565	8756521	7878545
Heptanal	庚醛	Aldehydes	醛类	111-71-7	C7H14O	0.003		Citrus, Fatty, Rancid	citrus, wine-lee, rancid, ozone, fatty, herbal, aldehydic, green, fresh	11897178	9064083	19585273	19956082	8326184	13439645	27422164	6600247	0	13607301	13260879	9996833
Butanal	丁醛	Aldehydes	醛类	123-72-8	C4H8O	0.3	5090	pungent	fruity, malty, bready, cocoa, floral, citrus, meaty, musty, wine_like, creamy, pungent, herbaceous, vegetable, green, spicy, earthy, fatty, woody, chocolate, nutty, apple, pear	4760390	18301438	18950582	21744102	14911729	6602532	10071410	11499111	7687593	5524392	18037036	8899007
Propanal	丙醛	Aldehydes	醛类	123-38-6	C3H6O	1	101000	fruity	alcohol, earthy, cocoa, whiskey, solvent, wine, nutty, pungent	0	2278850	0	4318897	2531189	0	2922739	1053770	0	0	8191178	345418
Butanal, 3-methyl-	3-甲基丁醛	Aldehydes	醛类	590-86-3	C5H10O	16.51		Floral, Fruity	malt, ethereal, peach, chocolate, aldehydic, sour, fatty	13522800	7887175	10723764	5964069	19236502	12753336	17099294	20741975	16919882	24293668	18557422	12724888
Butanal, 2-methyl-	2-甲基丁醛	Aldehydes	醛类	96-17-3	C5H10O	0.001		Cocoa, Almond	nutty, cocoa, almond, coffee, musty	2932272	1722948	0	2033025	0	2564955	150937	3317906	4385310	3464604	5382583	3155432
Undecanal		Aldehydes	醛类	112-44-7	C11H22O				green, fresh, pungent, aldehydic, floral, soapy, sweet, waxy, citrus, fatty, oily, laundry	804902	763691	2386360	1533440	981325	965072	1486350	943567	1454101	983810	1817155	1627825
Benzene, (1-methylethyl)-	枯烯	Benzenoids	苯环型化合物	98-82-8	C9H12	8	1300	sharp		133773	177677	204128	196228	182912	203118	152051	137232	180749	127594	118403	135609
Styrene	苯乙烯	Benzenoids	苯环型化合物	100-42-5	C8H8	2.8	61000	sharp, sweet	balsamic, floral, balsam, sweet, plastic, gasoline	0	0	415142	0	0	0	0	0	0	0	0	0
Aniline	苯胺	Benzenoids	苯环型化合物	62-53-3	C6H7N	12	10000	pungent, oily,empyreumatic		0	0	294808	0	186148	0	0	0	611954	0	0	0
Benzaldehyde, 3,4-dimethoxy-	藜芦醛	Benzenoids	苯环型化合物	120-14-9	C9H10O3				creamy, vanilla, minty, sweet, cherry, caramel, woody	0	0	134986	0	0	0	0	0	0	0	0	0
Pentaborane(9)	戊硼烷	Benzenoids	苯环型化合物	19624-22-7	B5H9	970		pungent		0	146838	0	0	0	139664	0	61482	0	0	0	0
Benzene, chloro-	氯苯	Benzenoids	苯环型化合物	108-90-7	C6H5Cl	87	13000	almond-like, shoepolish		574796	227570	704635	337515	463387	273342	316150	325242	346353	356038	255534	234593
Phenol, 3-methyl-	间甲酚	Benzenoids	苯环型化合物	108-39-4	C7H8O	20		Smoky,Petroleum-Like	leather, phenolic, plastic, medical, medicinal, fecal, woody	0	0	0	0	0	0	0	1099413	0	1113588	0	0
Benzene, 1,3-dimethyl-	间二甲苯	Benzenoids	苯环型化合物	108-38-3	C8H10				plastic	8429759	0	0	0	8875270	9270772	0	0	0	0	0	0
Toluene	甲苯	Benzenoids	苯环型化合物	108-88-3	C7H8	21	157000	sour, burnt	paint, sweet	0	318276	0	0	0	0	0	0	0	0	0	0
p-Cresol	对甲酚	Benzenoids	苯环型化合物	106-44-5	C7H8O	60			smoke, phenol, phenolic, medicine, narcissus, mimosa, animal, medicinal	1340790	1550085	1073512	0	1030702	0	0	0	2335021	0	1273247	0
Benzene	苯	Benzenoids	苯环型化合物	71-43-2	C6H6	470	313000	aromatic, sweet,solvent,empyreumatic		4119713	6550395	2055768	6019168	5590760	4760411	1952534	5136017	6169669	5221785	8525997	5217729
Benzaldehyde, 4-ethyl-	4-乙基苯甲醛	Benzenoids	苯环型化合物	4748-78-1	C9H10O				almond, sweet, bitter	0	0	1119754	375914	0	0	1149863	0	0	0	35813	0
Phenol, p-tert-butyl-	4-叔丁基苯酚	Benzenoids	苯环型化合物	98-54-4	C10H14O				leather, oakmoss	0	1912101	0	0	0	0	0	0	0	0	0	0
Mequinol	4-甲氧基苯酚	Benzenoids	苯环型化合物	150-76-5	C7H8O2				phenolic, bitter	0	0	138414	0	0	0	0	0	0	0	0	0
Benzaldehyde, 3-methyl-	3-甲基苯甲醛	Benzenoids	苯环型化合物	620-23-5	C8H8O				fruity, sweet, phenolic, cherry, benzaldehyde	153950	0	0	0	0	0	0	0	0	0	0	0
Benzaldehyde, 2-methyl-	2-甲基苯甲醛	Benzenoids	苯环型化合物	529-20-4	C8H8O				cherry	0	286324	401418	0	0	521319	0	0	0	0	0	0
Naphthalene, 1-methyl-	1-甲基萘	Benzenoids	苯环型化合物	90-12-0	C11H10				medicinal, naphthyl, camphor, chemical	419210	517399	632809	680189	671211	398901	494830	589886	0	0	737945	604715
Benzene, 1,4-dichloro-	1,4-二氯苯	Benzenoids	苯环型化合物	106-46-7	C6H4Cl2	121	15000	camphor, mothballs		733895	605246	173510	0	0	36804	842277	686293	783587	1089832	0	1157667
Benzene, 1,2,4-trimethyl-	1,2,4-三甲基苯	Benzenoids	苯环型化合物	95-63-6	C9H12	6	2400	aromatic	plastic	0	0	0	0	0	0	0	1531755	0	0	0	0
2-Propenoic acid, 2-methyl-	甲基丙烯酸	Carboxylic_Acids	羧酸及衍生物	79-41-4	C4H6O2	540	2840	pungent		0	165857	175571	0	0	0	89210	0	0	0	0	0
dl-Alanine	DL-丙氨酸	Carboxylic_Acids	羧酸及衍生物	302-72-7	C3H7NO2				odorless	1434573	0	0	0	329023	1379274	723978	0	1490760	0	0	0
Acetic anhydride	乙酸酐	Carboxylic_Acids	羧酸及衍生物	108-24-7	C4H6O3	120	360	sour, acid	vinegar, sharp	0	0	0	0	0	0	0	0	0	0	0	315793
N,N-Dimethylacetamide	N,N-二甲基乙酰胺	Carboxylic_Acids	羧酸及衍生物	127-19-5	C4H9NO	48000		faint, ammonia		0	1602010	0	0	0	0	638717	0	0	0	0	0
10-Undecenoic acid, ethyl ester	十一碳烯酸乙酯	Esters	酯类	692-86-4	C13H24O2				fruity, creamy, soapy, cognac, musty, clean, waxy	252803	0	0	411078	750106	248586	0	657371	599782	459070	751555	726239
Ethyl trans-4-decenoate	反式-4-癸烯酸乙酯	Esters	酯类	76649-16-6	C12H22O2				fruity, cognac, green, waxy	0	0	0	505203	0	0	0	0	0	0	566993	653298
2-Propenoic acid, ethyl ester	丙烯酸乙酯	Esters	酯类	140-88-5	C5H8O2	0.0066	3.2	sweet,ester,plastic, alcohol, sharp,ammoniacal	acrylate, plastic, harsh, fruity	694011	399289	0	665543	384928	526023	0	423009	0	376950	0	0
2-Propenoic acid, butyl ester	丙烯酸丁酯	Esters	酯类	141-32-2	C7H12O2	0.29	101	sweet, rancid, plastic		2214065	5487669	1638012	1386626	1544885	1286827	1164930	956120	1285155	1117729	1429002	1262139
(E)-9-Octadecenoic acid ethyl ester	9-十八碳烯酸，乙酯	Esters	酯类	6114-18-7	C20H38O2				tallow, oily, milky, dairy, fatty, waxy	9577600	12967418	25542677	28350806	37327530	24155479	18721232	67350640	44211157	15347433	50620106	50609537
Butanoic acid, 3-methyl-, ethyl ester	异戊酸乙酯	Esters	酯类	108-64-5	C7H14O2	6.89		Fruity, Apple-Flavor	fruity, tutti frutti, apple, fruit, sweet, pineapple	240076	392216	208250	183972	599350	267892	484018	1741325	2631780	872688	1945907	3483694
Propanoic acid, ethyl ester	丙酸乙酯	Esters	酯类	105-37-3	C5H10O2	19019.3		Ruity, Banana-Flavor	fruity, rum, sweet, pineapple, juicy, grape	2940454	2042482	2080650	2473660	2688914	2697674	2601007	6233778	5397322	3019154	4718959	9581515
Ethyl Acetate	乙酸乙酯	Esters	酯类	141-78-6	C4H8O2	90	190000	fruity, sweet,fingernail polish,etherous	fruity, ethereal, green, anise, weedy, balsam, sweet, pineapple	29407666	37052758	109541880	92764479	113304902	38131381	87070622	415941684	394896796	236001598	274751636	106513674
Hexadecanoic acid, ethyl ester	棕榈酸乙酯	Esters	酯类	628-97-7	C18H36O2	2		Wax	fruity, wax, mild, creamy, milky, balsam, waxy	56691588	57193044	116285485	146439841	175909205	135699948	124937740	303541454	226177466	98379492	261499893	236414174
Octadecanoic acid, ethyl ester	硬脂酸乙酯	Esters	酯类	111-61-5	C20H40O2				mild, waxy	2582951	4234794	4896460	6500727	14023262	6111761	4637890	13981588	7895670	4087835	11942256	9861484
Propanoic acid, 2-methyl-, ethyl ester	异丁酸乙酯	Esters	酯类	97-62-1	C6H12O2	4.5		Fruity, Strawberry	fruity, ethereal, rummy, sweet, alcoholic, fusel, rubber, strawberry	2594657	602163	623854	838460	912553	1640962	1106794	1081311	1462649	846709	1065829	2195892
Acetic acid, butyl ester	乙酸丁酯	Esters	酯类	123-86-4	C6H12O2	0.13	368000	sweet, banana	fruity, ethereal, solvent, pear, banana	0	0	0	0	0	343098	158456	0	0	0	0	0
Ethanol, 2-methoxy-, acetate	乙酸2-甲氧基乙酯	Esters	酯类	110-49-6	C5H10O3	330	640	sweet, ester		0	240376	0	0	0	0	0	0	0	0	0	0
Pentanoic acid, ethyl ester	戊酸乙酯	Esters	酯类	539-82-2	C7H14O2	26.78		Fruity, Apple-Flavor	fruity, green, yeast, apple, sweet, pineapple, tropical	419148	378731	655844	449346	333327	456742	439408	226067	236047	319148	213016	232307
Undecanoic acid, ethyl ester	十一烷酸乙酯	Esters	酯类	627-90-7	C13H26O2				coconut, soapy, cognac, fatty, waxy	144237	87465	271116	320201	174418	195976	240538	484819	513026	279849	525936	718044
Tetradecanoic acid, ethyl ester	十四酸乙酯	Esters	酯类	124-06-1	C16H32O2	500		Sweet, Waxy	violet, orris, soapy, sweet, ether, waxy	6267864	4180123	15142543	21933161	14901142	15806444	20374179	76273590	78514968	23941989	83213934	177153153
Dodecanoic acid, ethyl ester	十二烷酸乙酯	Esters	酯类	106-33-2	C14H28O2	500		Sweet, Waxy, Floral	leaf, floral, soapy, sweet, clean, waxy	2997142	5341087	9493434	16732512	8418339	4932679	9254391	24791080	22929418	9799652	37963031	69788104
Propanoic acid, 2-hydroxy-, ethyl ester	乳酸乙酯	Esters	酯类	97-64-3	C5H10O3	128000		Fruity, Slightly Fattyflavor	fruity, tart, butterscotch, sharp, buttery, butter	159804470	203549151	3188468	0	165954173	147986827	178936037	129769622	137745119	148534215	125092684	132079140
Nonanoic acid, ethyl ester	壬酸乙酯	Esters	酯类	123-29-5	C11H22O2	3150.61		Floral, Fruity	fruity, rose, rum, wine, natural, tropical, waxy	13248348	14397277	26350804	26594728	16563221	13303139	23407115	20940758	38660294	24731677	30116453	22298732
Ethyl formate	甲酸乙酯	Esters	酯类	109-94-4	C3H6O2	2700	30000	aromatic	ethereal, green, rose, pungent, bitter, cognac, alcohol	16385793	11617296	9622898	19514897	18345837	12806334	15551430	16026404	17429243	15449814	16811736	16239312
Formic acid, heptyl ester	甲酸庚酯	Esters	酯类	112-23-2	C8H16O2				herbal, green, floral, apple, cucumber, plum, waxy	0	0	336139	0	0	178707	632271	0	0	0	0	0
Hexanoic acid, ethyl ester	己酸乙酯	Esters	酯类	123-66-0	C8H16O2	30		Fruity, Green Apple	fruity, green, sweet, waxy, pineapple, banana, apple peel	0	6198481	35289715	9239626	0	10697395	0	5624359	6223372	9951070	5102353	3531077
Butanoic acid, 2-methyl-, ethyl ester	活性2-甲基丁酸乙酯	Esters	酯类	7452-79-1	C7H14O2	1.6		Fruity	fruity, green, apple, sweet, sharp, plum	918065	398921	287824	330803	673826	621493	975767	2550576	3428724	1376325	2761559	4398976
Butanedioic acid, diethyl ester	琥珀酸二乙酯	Esters	酯类	123-25-1	C8H14O4	353000		Fruity, Sweet	fruity, peach, mild, chocolate, cranberry, cooked, apple, apricot, wine, musty, pear, grape, ylang	0	0	0	64087	0	0	0	0	0	47860	77543	63505
Decanoic acid, ethyl ester	癸酸乙酯	Esters	酯类	110-38-3	C12H24O2	420		Brandy	fruity, brandy, oily, apple, sweet, pear, grape, waxy	3554371	3942176	7474829	10462122	5717972	4407750	6848921	13058232	17287134	8910014	19008737	42317031
Heptanoic acid, ethyl ester	庚酸乙酯	Esters	酯类	106-30-9	C9H18O2	13153.2		Fruity	fruity, rum, pineapple, wine, cognac, plum, melon	1815231	1855377	3075134	3315826	1990017	2045990	3771034	1789803	2686363	2585397	2108280	1720193
Butanoic acid, ethyl ester	丁酸乙酯	Esters	酯类	105-54-4	C6H12O2	9.5		Fruity	fruity, apple, pineapple, juicy, cognac, banana	3597671	1857391	2288889	2669296	3616325	3460190	2516487	3351129	4740708	2475210	1751563	7548831
Butanoic acid, butyl ester	丁酸丁酯	Esters	酯类	109-21-7	C8H16O2				fruity, peach, apple, sweet, pineapple, berry, pear, banana	0	129064	0	0	0	0	0	0	0	0	50030	0
Propanoic acid, butyl ester	丙酸丁酯	Esters	酯类	590-01-2	C7H14O2				rose, sweet, weak, earthy, banana	78141	234923	0	0	0	0	0	0	0	0	0	0
Pentanoic acid, 2-methyl-, methyl ester	2-甲基戊酸甲酯	Esters	酯类	2177-77-7	C7H14O2				fruity, hazelnut, apple, berry, tropical	0	0	0	355616	0	0	0	0	0	0	0	92876
Methyl stearate		Esters	酯类	112-61-8	C19H38O2				fat, oily, waxy	169426	0	0	0	0	0	0	0	0	0	0	0
Ethane, 1,1-diethoxy-	缩醛	Ethers	醚类	105-57-7	C6H14O2	719		Fruity	honey, green, creamy, fruity, nutty, ether, sweet, earthy, vegetable, tart	2910218	694458	2015849	34543213	3260257	2819894	2715219	2511228	2749313	2740949	1948356	559352
Propane, 2-methoxy-2-methyl-	甲基叔丁基醚	Ethers	醚类	1634-04-4	C5H12O	30	170	anesthetic		0	0	0	0	601164	0	0	0	0	683629	0	0
Dimethyl sulfide	二甲基硫醚	Ethers	醚类	75-18-3	C2H6S	0.12	8110	disagreeable,asparagus, putrid	cabbage, green, sulfurous, sulfur, tomato, wild, sweet corn, radish, gasoline, onion, vegetable, sulfury	825307	779689	1106099	0	2045446	565590	602904	814599	1168858	720020	3722890	1028558
Ethanol, 2-ethoxy-	2-乙氧基乙醇	Ethers	醚类	110-80-5	C4H10O2	300	49000	sweet, musty		279040	0	262104	196148	145693	136537	0	0	0	0	0	0
Furan, 2-methyl-5-(methylthio)-	2-甲基-5-（甲硫基）呋喃	Ethers	醚类	13678-59-6	C6H8OS	211		Mustard, Onion	coffee, onion, mustard, horseradish, sulfury, garlic	0	0	0	45974	86093	0	0	0	105147	94044	0	0
Ethanol, 2-butoxy-	2-丁氧基乙醇	Ethers	醚类	111-76-2	C6H14O2	80	350	sweet, ester, musty		0	0	157599	0	323657	409430	0	0	0	0	0	0
Cyclohexene	环己烯	Hydrocarbons	烃类	110-83-8	C6H10	180		sweet		0	366470	0	0	0	178693	181577	0	0	0	0	0
gamma-Terpinene	γ-萜品烯	Hydrocarbons	烃类	99-85-4	C10H16	3260		Oily, Smoky	herbal, lime, turpentine, oily, bitter, terpene, lemon, gasoline, tropical, woody	107046	51712	51197	61060	112143	155266	0	143877	156484	91062	0	71146
1-Decene	1-癸烯	Hydrocarbons	烃类	872-05-9	C10H20	6450		pleasant		391623	423250	400133	0	0	382441	355856	512218	379343	0	0	409754
Hexadecane	十六烷	Hydrocarbons	烃类	544-76-3	C16H34				alkane	13992068	8831602	15693626	19323797	17150340	15846055	21960452	25280969	26813113	15946706	30227574	29373515
Octadecane	十八烷	Hydrocarbons	烃类	593-45-3	C18H38				alkane	0	2636535	0	0	4336660	0	0	0	7308961	4189100	0	0
Heptane	庚烷	Hydrocarbons	烃类	142-82-5	C7H16	410	732000	gasoline	ethereal, alkane, sweet	0	0	0	0	0	0	0	0	0	0	3595973	0
Eicosane	二十烷	Hydrocarbons	烃类	112-95-8	C20H42				alkane, waxy	972098	0	790526	1052624	0	985281	1433419	1631046	1425043	0	1147092	1104149
Tetradecane	十四烷	Hydrocarbons	烃类	629-59-4	C14H30				alkane, mild, waxy	20171488	18639435	31581636	38771592	28202809	26745098	39874520	42786382	48951789	31613305	47828730	52206035
Tridecane	十三烷	Hydrocarbons	烃类	629-50-5	C13H28				alkane	3358564	3402315	5087545	7651795	4525528	5056981	6158141	7034578	7092998	4567794	8874734	9331638
Heptadecane	十七烷	Hydrocarbons	烃类	629-78-7	C17H36				alkane	3573977	4176561	7378451	8075867	0	5560296	4302460	0	1410624	0	0	11537701
Octane	辛烷	Hydrocarbons	烃类	111-65-9	C8H18	660	235000	gasoline, oil	gasoline, alkane	4394649	0	0	0	7440722	2061592	0	0	0	0	0	3016204
Undecane	十一烷	Hydrocarbons	烃类	1120-21-4	C11H24				alkane	3445889	3758781	4721695	5813632	4279465	4048379	4142083	4992317	6028774	4364488	5707326	6220820
Pentadecane	十五烷	Hydrocarbons	烃类	629-62-9	C15H32				alkane, waxy	23240284	27030472	36089545	52068005	49208620	0	0	48928420	50987716	38131078	75131231	66453729
Nonadecane	十九烷	Hydrocarbons	烃类	629-92-5	C19H40				alkane, bland	768020	0	743860	0	589670	0	0	907125	0	0	0	504858
Dodecane	十二烷	Hydrocarbons	烃类	112-40-3	C12H26				alkane	27277315	26454522	48019135	2754487	46835562	4412396	49728521	61800451	63366304	1711662	48797215	62178916
Decane	癸烷	Hydrocarbons	烃类	124-18-5	C10H22				alkane	521446	0	0	0	1944714	1012653	0	5841843	2480929	0	0	0
5-Hepten-2-one, 6-methyl-	6-甲基-5-庚烯-2-酮	Ketones	酮类	110-93-0	C8H14O	50		Herby, Green, Citrus, Musty, Lemongrass	green, nutty, pepper, hazelnut, mushroom, bitter, apple, lemongrass, musty, citrus, rubber	11748198	8761665	9095389	8539397	7420432	8533143	15413893	7662188	10079024	9625701	8699980	7004140
1-Octen-3-one	1-辛烯-3-酮	Ketones	酮类	4312-99-6	C8H14O	0.005		Mushroom-Like	herbal, metal, mushroom, musty, earthy, dirty	1585273	1904033	3136563	4177610	1237299	1776512	15261731	1385482	2554902	2911798	4004480	3333955
Methyl Isobutyl Ketone	甲基异丁基酮	Ketones	酮类	108-10-1	C6H12O				herbal, fruity, green, spice, dairy, solvent, sharp	0	0	0	0	0	0	2467054	0	1420996	0	0	0
2-Butanone	甲基乙基酮	Ketones	酮类	78-93-3	C4H8O	70	330900	sweet, sharp	fruity, ethereal, ether, camphor, acetone	99497151	0	84893010	0	0	90823119	81711294	0	0	0	14864909	18051460
Cyclohexanone	环己酮	Ketones	酮类	108-94-1	C6H10O	52	219000	sweet, sharp	minty, acetone	0	0	0	0	609431	0	0	0	531832	0	0	0
4-Heptanone, 2,6-dimethyl-	二异丁基酮	Ketones	酮类	108-83-8	C9H18O				fruity, green, metallic, pineapple, banana	0	0	0	0	0	64655	0	0	0	0	0	0
Acetone	丙酮	Ketones	酮类	67-64-1	C3H6O	400	11745000	sweet, fruity,etherous	ethereal, pear, solvent, apple	74664151	32813519	0	0	51819213	42792117	16471984	38666726	99155333	0	0	4743204
3-Heptanone, 5-methyl-	5-甲基庚烷-3-酮	Ketones	酮类	541-85-5	C8H16O	5900		solvent, sharp		0	2220796	0	0	0	1663725	3499497	0	0	0	3113284	2575609
Ethanone, 1-(4-methylphenyl)-	4'-甲基苯乙酮	Ketones	酮类	122-00-9	C9H10O				acetophenone, hawthorn, coumarin, sweet, hawthorne, cherry, mimosa, bitter almond	0	0	0	360798	317556	206451	247970	406110	0	190979	0	172871
4-Heptanone	4-庚酮	Ketones	酮类	123-19-3	C7H14O				fruity, sweet, cognac, pineapple, peanut, strawberry, cheese	0	0	0	0	168693	0	0	0	0	0	0	0
3-Octanone	3-辛酮	Ketones	酮类	106-68-3	C8H16O				herbal, lavender, mushroom, fresh, herb, sweet, resin, butter	1850780	0	0	2834229	2520960	0	0	2026841	2421615	2054565	0	0
3-Heptanone	3-庚酮	Ketones	酮类	106-35-4	C7H14O				fruity, fatty, green, powerful	1996857	18540433	0	22141588	437059	0	0	0	0	2221187	0	7871620
2-Acetyl-5-methylfuran	2-乙酰基-5-甲基呋喃	Ketones	酮类	1193-79-9	C7H8O2	40870.1		Biscuits, Toasted Almonds, Soap	nutty, strong, coconut, milky, coumarin, musty, hay	0	0	0	174533	0	0	246931	0	0	0	0	231866
2-Octanone	2-辛酮	Ketones	酮类	111-13-7	C8H16O				herbal, weedy, bitter, natural, gasoline, earthy, soap, woody	1040733	864137	1467826	1212637	1138818	1116380	531051	1372093	1106722	907888	1669298	1287032
2-Pentanone	2-戊酮	Ketones	酮类	107-87-9	C5H10O	28	65000	fingernail polish	fruity, ethereal, alcohol, ether, sweet, wine, fishy, banana, potato, woody	0	0	0	0	0	0	0	19792708	0	0	0	0
2-Undecanone	2-十一烷	Ketones	酮类	112-12-9	C11H22O	0.004355		Orange, Fresh, Green	fruity, green, creamy, fresh, orange, orris, floral, fatty, iris, waxy	0	0	0	0	0	0	27050	1405148	1304255	470157	1979529	8424951
2-Pentadecanone	2-十五烷酮	Ketones	酮类	2345-28-0	C15H30O				fresh, celery, jasmin	0	0	353067	43870	0	0	35259	347144	385061	76350	706870	1964215
2-Tridecanone	2-十三烷酮	Ketones	酮类	593-08-8	C13H26O				herbal, nutty, milky, coconut, dairy, earthy, fatty, waxy	0	0	356438	0	211304	0	513835	2561814	2873397	1330876	3742546	14149121
2-Dodecanone	2-十二烷酮	Ketones	酮类	6175-49-1	C12H24O				fruity, orange, floral, citrus	0	0	371789	0	0	0	179963	0	0	0	0	298053
2-Nonanone	2-壬酮	Ketones	酮类	821-55-6	C9H18O	15		Fruity, Floral, Fatty	herbal, green, weedy, fresh, soapy, sweet, fishy, earthy, soap, hot milk	398916	414698	658873	0	1362474	480585	1309323	6320572	5740983	2302187	6806663	24829553
3-Pentanone, 2-methyl-	2-甲基-3-戊酮	Ketones	酮类	565-69-5	C6H12O				mint	0	0	0	0	0	0	0	0	0	0	3592693	0
2-Hexanone	2-己酮	Ketones	酮类	591-78-6	C6H12O	24	1150	sweet, paint	ether, ethereal	0	0	0	0	0	0	0	199862	0	0	0	0
2-Decanone	2-癸酮	Ketones	酮类	693-54-9	C10H20O				fatty, orange, floral, peach	612393	620955	982199	1088677	650872	624874	1155734	1006922	860619	818755	1485877	1179192
2-Heptanone	2-庚酮	Ketones	酮类	110-43-0	C7H14O	0.75	710	sweet, mushroom	herbal, fruity, soap, coconut, sweet, spicy, cinnamon, woody	5425234	0	12468747	0	4895533	6081781	11748445	9817319	9365995	7088037	0	0
2,3-Octanedione	2,3-辛二酮	Ketones	酮类	585-25-1	C8H14O2				cooked, buttery, broccoli, dill	0	2623665	0	0	3037481	0	33566712	4500912	9532954	12721143	18298117	23598515
2,3-Butanedione	2,3-丁二酮	Ketones	酮类	431-03-8	C4H6O2	0.002	2900	pleasant, buttery	creamy, oily, pungent, strong, sweet, caramel, butter	0	7523890	5903575	0	3702297	4350658	0	6726539	0	0	11387454	0
(1S)-2,6,6-Trimethylbicyclo[3.1.1]hept-2-ene	左旋-alpha-蒎烯	Lipids and lipid-like molecules	脂质和类脂分子	7785-26-4	C10H16				fresh, resinous, warm, pine, sharp	0	0	0	0	0	0	0	0	0	75161	0	0
Naphthalene, 1,2,3,4-tetrahydro-1,6-dimethyl-4-(1-methylethyl)-, (1S-cis)-	去氢白菖烯	Lipids and lipid-like molecules	脂质和类脂分子	483-77-2	C15H22				herb, spice	40409	45114	0	82870	0	0	68763	0	68195	52541	138179	134642
betagammagammagammagammagammabetagammagammagammagammagamma-Phellandrene	β-水芹烯	Lipids and lipid-like molecules	脂质和类脂分子	555-10-2	C10H16				mint, terpentine	783426	0	0	0	651475	934955	533551	617568	683983	653818	0	0
1,3-Cyclohexadiene, 1-methyl-4-(1-methylethyl)-	α-萜品烯	Lipids and lipid-like molecules	脂质和类脂分子	99-86-5	C10H16				herbal, bitter, terpene, camphoraceous, lemon, citrus, medicinal, woody	0	0	0	0	0	0	0	0	0	0	0	57186
a-Phellandrene	α-水芹烯	Lipids and lipid-like molecules	脂质和类脂分子	99-83-2	C10H16				mint, herbal, green, turpentine, spice, terpene, citrus, peppery, woody	44543	0	0	72698	58992	0	0	64076	101161	78275	60279	81650
D-Limonene	D-柠檬烯	Lipids and lipid-like molecules	脂质和类脂分子	5989-27-5	C10H16				mint, fresh, orange, sweet, lemon, citrus	0	0	0	0	7035990	0	0	0	0	0	0	132800
trans-betagammagammagammagammagammabetagammagammagammagammagamma-Ocimene	（E）-β-蝾蚣烯	Lipids and lipid-like molecules	脂质和类脂分子	3779-61-1	C10H16				herbal, green, herb, terpene, sweet, citrus, tropical, woody	62213	0	67541	0	70569	181035	0	108062	101749	117273	121725	242448
Longifolene	（+）-长叶烯	Lipids and lipid-like molecules	脂质和类脂分子	475-20-7	C15H24				rose, sweet, medical, fir needle, woody	0	0	0	0	0	0	0	0	0	0	104406	0
Cyclohexene, 1-methyl-4-(1-methylethenyl)-, (S)-	（-）-柠檬烯	Lipids and lipid-like molecules	脂质和类脂分子	5989-54-8	C10H16				herbal, terpene, pine, camphoraceous, peppery	9174846	3685681	4132131	5590130	642058	9437617	6005099	7174763	8923894	7770343	2631540	5679403
(E)-betagammagammagammagammagammabetagammagammagammagammagamma-Farnesene	β-法呢烯	Lipids and lipid-like molecules	脂质和类脂分子	18794-84-8	C15H24				green, citrus	0	0	0	0	0	0	0	0	182817	0	0	0
betagammagammagammagammagammabetagammagammagammagammagamma-Myrcene	月桂烯	Lipids and lipid-like molecules	脂质和类脂分子	123-35-3	C10H16	773		Geranium	balsamic, spice, musty, balsam, terpene, plastic, peppery, spicy	908830	804636	650810	955379	840546	1728760	895837	1095028	1104178	1094375	862222	1508730
1,3,8-p-Menthatriene	对薄荷-1,3,8-三烯	Lipids and lipid-like molecules	脂质和类脂分子	18368-95-1	C10H14				herbal, turpentine, woody, camphor	449728	0	431050	371775	0	315947	0	0	0	309157	0	0
(3R,3aS,8aS)-3,6,8,8-Tetramethyl-2,3,4,7,8,8a-hexahydro-1H-3a,7-methanoazulene	8-烯	Lipids and lipid-like molecules	脂质和类脂分子	22567-43-7	C15H24				fresh, cedar, sweet, woody	0	542637	0	0	0	0	0	0	0	0	0	0
2,6,10-Dodecatrien-1-ol, 3,7,11-trimethyl-	法尼醇	Lipids and lipid-like molecules	脂质和类脂分子	4602-84-0	C15H26O	20			grapefruit, linden, mild, anise, fresh, lily, orange, floral, balsam, sweet, angelica, muguet, clove, pear, waxy	0	0	0	0	0	0	0	247962	0	0	0	0
dl-Menthol	l-薄荷醇	Lipids and lipid-like molecules	脂质和类脂分子	89-78-1	C10H20O				cooling, mentholic, minty, peppermint, camphoraceous, tobacco	0	0	0	0	0	0	0	0	0	0	618246	0
5,9-Undecadien-2-one, 6,10-dimethyl-, (E)-	香叶基丙酮	Lipids and lipid-like molecules	脂质和类脂分子	3796-70-1	C13H22O				fruity, leaf, green, rose, fresh, magnolia, aldehydic, floral	4080472	0	0	0	5525284	4947873	0	6165807	7291972	0	7647665	0
Carveol	卡维洛	Lipids and lipid-like molecules	脂质和类脂分子	99-48-9	C10H16O				fresh, minty, caraway, spearmint	423132	0	0	178634	360422	323878	0	213174	0	0	254845	0
n-Decanoic acid	癸酸	Lipids and lipid-like molecules	脂质和类脂分子	334-48-5	C10H20O2	15000		Fatty, Rancid, Soap	fat, rancid, unpleasant, citrus, sour, fatty	328937	186396	453379	343779	344600	206760	332259	533326	1020418	387813	1113938	1069304
2,6,10-Dodecatrienal, 3,7,11-trimethyl-, (E,E)-	法尼萨尔	Lipids and lipid-like molecules	脂质和类脂分子	502-67-0	C15H24O				minty, floral	407423	0	391286	0	627895	508626	671761	0	946251	754071	665341	325257
p-Cymene	对伞花烃	Lipids and lipid-like molecules	脂质和类脂分子	99-87-6	C10H14	11.4			spice, fresh, terpene, solvent, citrus, gasoline, woody	2434577	2304323	1684121	1913188	2109090	3307366	2354573	2209170	2373979	2446084	1640651	2292993
a-Terpineol	α-萜品醇	Lipids and lipid-like molecules	脂质和类脂分子	98-55-5	C10H18O	1		Piney, Iris, Teil		364967	1873882	1083682	1602692	400159	5000268	2321802	360876	499810	371340	610750	573095
Benzene, 1-(1,5-dimethyl-4-hexenyl)-4-methyl-	α-姜黄素	Lipids and lipid-like molecules	脂质和类脂分子	644-30-4	C15H22				herb	154284	0	192498	257042	145308	107144	153096	201682	179269	106101	218907	252478
Bicyclo[3.1.0]hexane, 4-methylene-1-(1-methylethyl)-		Lipids and lipid-like molecules	脂质和类脂分子	3387-41-5	C10H16				turpentine, spice, pepper, terpene, pine, citrus, woody	0	0	150413	252222	0	64246	0	0	0	268027	0	0
Triacetin		Lipids and lipid-like molecules	脂质和类脂分子	102-76-1	C9H14O6				fruity, mild, bitter, clean, tropical	0	0	532610	0	0	0	0	0	0	0	0	0
Dodecanoic acid	月桂酸	Lipids and lipid-like molecules	脂质和类脂分子	143-07-7	C12H24O2	9153.79		Greasy, Slightly, Pine, Wood	mild, coconut, bay oil, fatty, metal	208198	126210	412754	320925	273386	0	331185	423085	846424	346752	818800	779921
Octanoic acid	辛酸	Lipids and lipid-like molecules	脂质和类脂分子	124-07-2	C8H16O2	500		Rancid, Cheese, Fatty Acid	sweat, oily, rancid, cheesy, fatty, vegetable, cheese, waxy	1189837	0	0	0	1056104	0	1450924	2042575	3209092	1243571	3250812	4624914
2,6-Octadien-1-ol, 3,7-dimethyl-, (Z)-	神经醇	Lipids and lipid-like molecules	脂质和类脂分子	106-25-2	C10H18O				magnolia, bitter, sweet, natural, citrus, neroli	0	0	0	0	0	0	0	0	0	0	157730	0
Nonanoic acid	壬酸	Lipids and lipid-like molecules	脂质和类脂分子	112-05-0	C9H18O2	3559.23		Fat Smell	dirty, green, cultured dairy, cheese, waxy	1230339	598997	2128716	1920688	1771496	630759	2413153	3292764	5952767	2608687	4557220	3471879
2,6-Octadienal, 3,7-dimethyl-, (E)-	柠檬醛	Lipids and lipid-like molecules	脂质和类脂分子	141-27-5	C10H16O				mint, bitter, sweet, citrus, lemon, sharp	0	0	0	0	0	0	274211	0	0	0	0	0
1,6-Octadien-3-ol, 3,7-dimethyl-, formate	甲酸芳樟醇酯	Lipids and lipid-like molecules	脂质和类脂分子	115-99-1	C11H18O2				herbal, fruity, green, rose, coriander, bitter, citrus, bergamot	0	1503503	0	0	1807881	0	1552987	0	1523896	0	1676329	0
3-Carene	3-卡琳	Lipids and lipid-like molecules	脂质和类脂分子	13466-78-9	C10H16				resin, citrus, lemon, sweet	0	0	0	53938	64716	0	0	55215	80869	51230	0	0
betagammagammagammagammagammabetagammagammagammagammagamma-Ocimene		Lipids and lipid-like molecules	脂质和类脂分子	13877-91-3	C10H16	14		Apple Peel, Fruity		0	0	0	0	0	0	0	0	0	0	233694	0
Methane, nitro-	硝基甲烷	Organic 1,3-dipolar compounds	有机的1,3 -偶极的化合物	75-52-5	CH3NO2	50000				0	567625	0	0	0	0	0	0	0	0	0	0
Acetamide	乙酰胺	Organic acids and derivatives	有机酸及其衍生物	60-35-5	C2H5NO				mousy	998430	0	1547273	372929	0	0	0	0	0	0	0	0
Propanoic acid, 2-oxo-	丙酮酸	Organic acids and derivatives	有机酸及其衍生物	127-17-3	C3H4O3				sour, acetic, sharp, caramellic	0	0	1535651	0	0	0	1368712	0	1275474	0	0	0
1-Butanamine, N-butyl-	二正丁胺	Heterocyclic_Compounds	含氮杂环化合物	111-92-2	C8H19N	79	770	amine		0	0	0	0	6318042	0	0	0	556716	0	1970483	3129396
2-Butenal, 2-methyl-, (E)-	反式-2-甲基-2-丁烯醛	Organic oxygen compounds	有机氧化合物	497-03-0	C5H8O				fruity, ethereal, green, nutty, pungent, anisic	1892481	1473043	2008509	1665302	1672601	2342371	1502578	1387531	2301350	2464664	2278745	953283
1-Penten-3-one	乙基乙烯基酮	Organic oxygen compounds	有机氧化合物	1629-58-9	C5H8O				fishy, pungent, onion, mustard, peppery, garlic	0	0	0	0	0	0	218473	0	0	0	0	0
2-Propenal	丙烯醛	Organic oxygen compounds	有机氧化合物	107-02-8	C3H4O	3.6	1800	pungent	cherry, almond	12003048	17799928	6093545	16543076	9427075	11065433	15663289	4160080	8668808	10387791	0	0
Acetoin	乙偶姻	Organic oxygen compounds		513-86-0	C4H8O2				creamy, cream, milky, dairy, sweet, fatty, buttery, butter	0	0	0	0	0	0	0	72895545	0	0	0	0
1,2-Propanediol, dinitrate	丙二醇二硝酸酯	Organic oxygen compounds		6423-43-4	C3H6N2O6	236		disagreeable		0	173062668	0	0	0	0	0	0	0	0	95203167	0
Ethane, 1,2-dichloro-	1,2-二氯乙烷	Organohalogen compounds	有机卤素化合物	107-06-2	C2H4Cl2	4300	988000	sweet		4266361	135147	464531	411750	14506377	4507302	2914529	4328773	494311	443207	291135	414054
Thiazole, 5-ethenyl-4-methyl-	4-甲基-5-乙烯基噻唑	Organoheterocyclic compounds	有机杂环化合物	1759-28-0	C6H7NS	118.55		Cocoa, Roast, Soil	root, nutty, cocoa, musty, vegetable	0	0	0	92896	0	0	0	0	0	0	0	0
2,3-Dehydro-1,8-cineole	1,3,3-三甲基-2-氧杂双环[2.2.2]辛-5-烯	Organoheterocyclic compounds	有机杂环化合物	92760-25-3	C10H16O				mint, lemon	0	195280	0	0	0	0	0	0	0	0	0	0
Thiophene	噻吩	Organoheterocyclic compounds	有机杂环化合物	110-02-1	C4H4S	511		Garlic, Alliaceous		394152	326159	282399	156040	584960	668005	175611	384163	411178	370148	431457	169206
Pyrazine	吡嗪	Organoheterocyclic compounds	有机杂环化合物	290-37-9	C4H4N2				hazelnut, pungent, barley, roasted, sweet corn	3062605	2527215	2263189	2192983	3410878	3471925	2133539	3006932	2966742	2868530	2881226	2728711
Pyridine	吡啶	Organoheterocyclic compounds	有机杂环化合物	110-86-1	C5H5N	10	12000	burnt, pungent,nauseating	putrid, rancid, sickening, fishy, sour, amine	2313971	6360696	2537911	1523895	5062634	3546624	6122934	13760663	8910376	10437725	5276631	12232470
Eucalyptol	桉叶油醇	Organoheterocyclic compounds	有机杂环化合物	470-82-6	C10H18O				mint, herbal, pepper, eucalyptus, sweet, camphor	240183	221299	203361	176956	172333	302722	309218	145380	189243	174759	186791	155740
Thiophene, 3-methyl-	3-甲基噻吩	Organoheterocyclic compounds	有机杂环化合物	616-44-4	C5H6S	360		Plastic, Sulfurous		69738	93411	0	0	77695	0	0	0	0	0	0	0
Thiophene, 2-methyl-	2-甲基噻吩	Organoheterocyclic compounds	有机杂环化合物	554-14-3	C5H6S				green, sulfurous, sulfur, roasted, alliaceous, onion	0	0	0	0	0	0	0	0	78810	75615	74603	86752
Isoquinoline	异喹啉	Organoheterocyclic compounds	有机杂环化合物	119-65-3	C9H7N				herbal, anise, balsam, sweet, benzaldehyde	0	0	0	0	0	0	0	0	53766	0	0	0
Tetrahydrofuran	四氢呋喃	Organoheterocyclic compounds	有机杂环化合物	109-99-9	C4H8O	92	61000	ether		3867399	2791320	3130300	3711730	3528118	3619236	2430167	1655974	2726316	2427684	2924370	2678385
Thiazole	噻唑	Organoheterocyclic compounds	有机杂环化合物	288-47-1	C3H3NS	740		Nut, Sulfur, Stink	nutty, pyridine, meaty	3053564	2782757	2483320	9822308	2761299	2441885	2114609	1840690	2779634	2189538	2002626	1687253
2(3H)-Furanone, dihydro-5-methyl-	γ-戊内酯	Organoheterocyclic compounds	有机杂环化合物	108-29-2	C5H8O2				herbal, cocoa, warm, sweet, tobacco, woody	0	0	983341	0	0	0	0	0	0	0	0	0
3(2H)-Furanone, 4-hydroxy-5-methyl-	4-羟基-5-甲基呋喃-3（2H）-酮	Organoheterocyclic compounds	有机杂环化合物	19322-27-1	C5H6O3				bready, candy, cotton, sugar, sweet, caramel	0	2146269	714541	0	1262422	0	0	1323269	2079359	0	3190051	2840626
4-Methylthiazole	4-甲基噻唑	Organoheterocyclic compounds	有机杂环化合物	693-95-8	C4H5NS				green, nutty, roasted meat, tomato, vegetable	0	0	0	90675	0	0	0	0	0	0	0	0
Thiazole, 4,5-dimethyl-	4,5-二甲基噻唑	Organoheterocyclic compounds	有机杂环化合物	3581-91-7	C5H7NS				green, smoke, nutty, roast, roasted, boiled shrimp, fishy	0	0	0	85672	0	0	0	0	0	0	0	0
Furan, 2-ethyl-	2-乙基呋喃	Organoheterocyclic compounds	有机杂环化合物	3208-16-0	C6H8O	2.3		Burnt,Sweet,Coffee-Like	earthy, burnt, malty, sweet	0	0	1729282	1187512	0	880246	1612501	374064	516838	757539	747496	577269
Pyridine, 2-ethyl-	2-乙基吡啶	Organoheterocyclic compounds	有机杂环化合物	100-71-0	C7H9N				grass, green, grassy	0	0	103218	75457	0	0	109567	0	0	53749	81037	56536
Furan, 2-pentyl-	2-戊基呋喃	Organoheterocyclic compounds	有机杂环化合物	3777-69-3	C9H14O	0.006		Green Beans, Vegetable	fruity, green, green bean, beany, metallic, earthy, vegetable, butter	19067004	4255747	27734621	45211873	11856465	0	49130655	0	20675036	8923669	25136844	22168309
Pyridine, 2-pentyl-	2-戊基吡啶	Organoheterocyclic compounds	有机杂环化合物	2294-76-0	C10H15N				tallow, herbal, green, mushroom, pepper, fatty	0	0	0	766967	0	0	1179534	0	0	472300	907196	706366
Pyrazine, methyl-	2-甲基吡嗪	Organoheterocyclic compounds	有机杂环化合物	109-08-0	C5H6N2	121927		Toasted Bread, Roasted Almonds, Fried Peanuts	green, chocolate, nutty, cocoa, roasted, peanut, popcorn	2732531	1927238	1125104	1367966	1849815	1690007	1711734	2197181	1968672	1554752	1852930	1949248
Pyridine, 2-methyl-	2-甲基吡啶	Organoheterocyclic compounds	有机杂环化合物	109-06-8	C6H7N	2.6	23.6	strong, unpleasant	bitter, sweat	0	74845	0	76851	73113	68091	80700	0	57063	49922	71024	53616
2-n-Butyl furan	2-丁基呋喃	Organoheterocyclic compounds	有机杂环化合物	4466-24-4	C8H12O				fruity, mild, sweet, wine, spicy	0	0	1513851	0	0	0	0	0	0	856370	0	0
2,6-Lutidine	2,6-二甲基吡啶	Organoheterocyclic compounds	有机杂环化合物	108-48-5	C7H9N				bready, oily, nutty, cocoa, amine, woody	131448	613472	186887	207026	203498	296803	710725	194579	214418	159758	265324	177340
Furan, 2,5-diethyltetrahydro-	2,5-二乙基四氢呋喃	Organoheterocyclic compounds	有机杂环化合物	41239-48-9	C8H16O				herbal, caramel, sweet	304932	136282	171279	242523	174646	83157	354211	201407	198863	76714	238683	221686
Pyrazine, 2,5-dimethyl-	2,5-二甲基吡嗪	Organoheterocyclic compounds	有机杂环化合物	123-32-0	C6H8N2	3201.9		Green Grass, Fried Bean Spice	roast beef, cocoa, grass, medicine, medical, roasted nut, roasted nuts, medicinal, woody	147738	68762	0	0	155444	0	0	0	0	0	0	592343
Thiazole, 2,4,5-trimethyl-	2,4,5-三甲基噻唑	Organoheterocyclic compounds	有机杂环化合物	13623-11-5	C6H9NS				chocolate, nutty, cocoa, hazelnut, coffee, musty, vegetable, earthy	0	0	0	0	0	0	0	0	240582	71982	0	536407
Oxazole, trimethyl-	2,4,5-三甲基恶唑	Organoheterocyclic compounds	有机杂环化合物	20662-84-4	C6H9NO				nut skin, nutty, mustard, roasted, wasabi, vegetable, shellfish	0	0	0	0	0	0	0	0	0	0	0	227334
Pyrazine, 2,3-dimethyl-	2,3-二甲基吡嗪	Organoheterocyclic compounds	有机杂环化合物	5910-89-4	C6H8N2	10823.7		Toasted Bread, Fried Corn, Roasted Buns, Roasted Peanuts	leather, peanut butter, nutty, meat, cocoa, almond, coffee, nut, peanut, walnut, caramel, butter	0	0	0	0	315686	0	310565	605457	848364	484926	909782	2395932
Pyrazine, trimethyl-	2,3,5-三甲基吡嗪	Organoheterocyclic compounds	有机杂环化合物	14667-55-1	C7H10N2	0.023		Roasted Nuts, Cocoa, Peanuts	nutty, cocoa, hazelnut, must, roast, powdery, roasted, musty, peanut, earthy, potato	0	0	0	0	262697	0	210499	518517	718908	0	0	2481446
Pyrazine, tetramethyl-	2,3,5,6-四甲基吡嗪	Organoheterocyclic compounds	有机杂环化合物	1124-11-4	C8H12N2	80073.2		Sweet, Fruity, Floral, Peach	burnt, soybean, chocolate, cocoa, nutty, coffee, musty, lard	88991	225449	0	124082	142599	0	267016	333473	539230	243003	665404	3678589
1H-Pyrrole, 1-methyl-	1-甲基吡咯	Organoheterocyclic compounds	有机杂环化合物	96-54-8	C5H7N				herbal, smoky, powerful, woody	237373	284886	220086	122479	677191	654264	481140	329078	216663	392588	233005	273131
2-Pyrrolidinone, 1-methyl-	1-甲基-2-吡咯烷酮	Organoheterocyclic compounds	有机杂环化合物	872-50-4	C5H9NO	4200	10000	amine		426507	451047	0	0	0	268911	0	0	0	0	0	0
Octanoic acid, ethyl ester		Organoheterocyclic compounds	有机杂环化合物	106-32-1	C10H20O2	147		Fruity	fruity, fatty, brandy, apricot, sweet, wine, pear, banana, waxy	5523801	10419505	15224037	22386678	9880372	6740875	17295465	25963894	43250835	21039959	44459772	95356083
Methane, isocyanato-	甲基异氰酸酯	Heterocyclic_Compounds	有机含氮化合物	624-83-9	C2H3NO	2140				0	0	10143455	8509973	0	0	0	0	0	13834195	0	108532882
Hydrazine, methyl-	甲基肼	Heterocyclic_Compounds	有机含氮化合物	60-34-4	CH6N2	1000	3000	ammonia		0	0	520054	0	0	0	0	0	0	0	0	0
Aniline, N-methyl-	N-甲基苯胺	Heterocyclic_Compounds	有机含氮化合物	100-61-8	C7H9N	1600	2000			0	104611	0	0	0	0	0	0	718117	0	84739	0
Ethane, isothiocyanato-	异硫氰酸乙酯	Organosulfur compounds	有机含硫化合物	542-85-8	C3H5NS				pungent, garlic, mustard	0	0	904652	0	0	517753	440576	1151001	313261	0	2055312	737583
Methane, isothiocyanato-	异硫氰酸甲酯	Organosulfur compounds	有机含硫化合物	556-61-6	C2H3NS				pungent, mustard, horseradish	92656	0	71766	0	60394	0	54047	82090	96195	70762	71533	102155
Dimethyl Sulfoxide	二甲基亚砜	Organosulfur compounds	有机含硫化合物	67-68-5	C2H6OS				oily, mushroom, bitter, cheesy, fatty, garlic	0	0	0	0	0	0	0	0	0	0	836223	0
Disulfide, dimethyl	二甲基二硫化物	Organosulfur compounds	有机含硫化合物	624-92-0	C2H6S2	0.29	1450	garlic, putrid,asparagus	fruity, wine_like, cabbage, green, putrid, nutty, sulfurous, floral, onion, herbaceous, citrus, meaty, earthy, spicy, vegetable, fatty, woody	770410	0	0	0	649514	323746	725455	558402	0	0	0	0
Methanethiol	甲硫醇			74-93-1	CH4S				gasoline, sulfur, garlic, decomposing cabbage	24140516	20222688	4116573	11741440	13940861	11272834	8778417	10189329	15152855	14743812	9532974	10993646
Note 1: All odor characteristics and flavor profile descriptions are predicted and matched via the FlavorDB database, not from human sensory panel evaluation.
Note 2: The odor threshold values (RangeofOdorMin, RangeofOdorMax) were determined by a professional third-party testing institution following standard analytical protocols.
Note 3: Compounds with mean values close to zero in both CON and CUR groups (potential false positives from baseline noise) have been removed from this table.
