# Supplementary material for: A lipidomic and flavoromic approach to map the lipid profile and related volatile flavor compounds in the fresh breast meat of chickens fed curcumin
Source: Food Chem X. 2026 Jun 30;37:104156. doi: 10.1016/j.fochx.2026.104156 (PMC13355225; doi:10.1016/j.fochx.2026.104156)
Supplement: Supplementary file 6 — Supplementary material 6 [file mmc6.xlsx]

## Sheet: raw
name

## Sheet: normalized
name
