# Supplementary material for: A lipidomic and flavoromic approach to map the lipid profile and related volatile flavor compounds in the fresh breast meat of chickens fed curcumin
Source: Food Chem X. 2026 Jun 30;37:104156. doi: 10.1016/j.fochx.2026.104156 (PMC13355225; doi:10.1016/j.fochx.2026.104156)
Supplement: Supplementary file 10 — Supplementary material 10 [file mmc10.xlsx]

## Sheet: Sheet1
Name	CAS	Formula	CUR_Mean	CUR_Median	CUR_RSD	CON_Mean	CON_Median	CON_RSD	FC	log2FC	P.value	-log10(P.value)	FDR	VIP
(1R,2S,4R)-2,7,7-Trimethylbicyclo[2.2.1]heptan-2-ol	3247-40-3	C10H18O	0.01	0	167.91	0	0	242.46	3.21	1.68	0.526	0.28	0.840653	0.621826
(2-Aziridinylethyl)amine	4025-37-0	C4H10N2	0.15	0.1	121.26	0.04	0	158.62	3.43	1.78	0.543011	0.27	0.840653	0.552755
(2R,5R)-2-Methyl-5-(prop-1-en-2-yl)-2-vinyltetrahydrofuran	54750-70-8	C10H16O	0	0	155.35	0	0	241.16	3.27	1.71	0.516554	0.29	0.840653	0.569877
(2R,5S)-2-Methyl-5-(prop-1-en-2-yl)-2-vinyltetrahydrofuran	54750-69-5	C10H16O	0.01	0.01	78.34	0.01	0.01	77.69	1	0	0.984032	0.01	0.998734	0.0481612
(CH3)2CHP(C6H5)2=O	2959-75-3	C15H17OP	0	0	5.89	0.36	0.35	83.1	0	-14.43	0.00396542	2.4	0.23859	2.31649
(E)-9-Octadecenoic acid ethyl ester	6114-18-7	C20H38O2	2.31	2.62	49.5	1.34	1.5	45.83	1.72	0.78	0.156192	0.81	0.744482	1.28883
(S)-(+)-1,2-Propanediol	4254-15-3	C3H8O2	2.06	0	244.95	2.24	0	160.12	0.92	-0.12	0.570915	0.24	0.840653	0.502173
(S)-Methyl 2,3-dihydroxypropanoate, methyl ether	354578-58-8	C5H10O4	0.02	0	244.69	0.01	0	244.23	2.75	1.46	0.939782	0.03	0.998734	0.224608
1-Butanamine, N-butyl-	111-92-2	C8H19N	0.06	0.01	140.79	0.06	0	244.88	0.96	-0.06	0.334423	0.48	0.773961	0.983539
1-Butanol	71-36-3	C4H10O	0.19	0.17	17.72	0.26	0.26	30.86	0.71	-0.5	0.0558541	1.25	0.57502	1.54856
1-Butanol, 3-methoxy-	2517-43-3	C5H12O2	0.01	0	217.45	0	0	159.21	4.46	2.16	0.90298	0.04	0.998734	0.245775
1-Butanol, 3-methyl-	123-51-3	C5H12O	0.38	0.35	79.5	0.04	0.01	201.64	9.8	3.29	0.156323	0.81	0.744482	1.21497
1-Cyclopentylacetonitrile	22734-04-9	C7H9N	0	0	154.43	0	0	242.61	1.1	0.14	0.613734	0.21	0.840653	0.492861
1-Decanol	112-30-1	C10H22O	0.01	0	159.72	0	0	154.23	1.41	0.49	0.739351	0.13	0.918874	0.317621
1-Decene	872-05-9	C10H20	0.02	0.02	79.88	0.02	0.02	79.78	0.98	-0.02	0.996157	0	0.998734	0.234893
1-Decene, 9-methyl-	61142-78-7	C11H22	0	0	239.64	0	0	11.88	44.93	5.49	0.374198	0.43	0.778411	0.808114
1-Dodecanol	112-53-8	C12H26O	0.25	0.16	122.8	0.07	0	155.24	3.49	1.8	0.53985	0.27	0.840653	0.615307
1-Dodecanol, 3,7,11-trimethyl-	6750-34-1	C15H32O	0.04	0.04	71.51	0.11	0.03	128.88	0.37	-1.42	0.377687	0.42	0.778714	0.775432
1-Dodecene	112-41-4	C12H24	0.01	0	244.67	0.02	0.01	129.05	0.59	-0.75	0.285854	0.54	0.744482	0.917461
1-Ethyl-5-methylcyclopentene	97797-57-4	C8H14	0.04	0	221.42	0.01	0.01	78.83	4.3	2.1	0.972152	0.01	0.998734	0.287355
1-Heptanol	111-70-6	C7H16O	0.12	0	180.97	0.19	0.1	132.28	0.61	-0.71	0.592238	0.23	0.840653	0.484734
1-Heptanol, 2-propyl-	10042-59-8	C10H22O	0.11	0.08	75.05	0.1	0.06	103.43	1.06	0.08	0.372034	0.43	0.778411	0.806599
1-Heptene, 5-methyl-	13151-04-7	C8H16	0	0	155.39	0.01	0	127.84	0.56	-0.85	0.58222	0.23	0.840653	0.497219
1-Hexanol	111-27-3	C6H14O	0.58	0.55	35.99	0.65	0.56	34.46	0.9	-0.16	0.559513	0.25	0.840653	0.518495
1-Hexanol, 2-ethyl-	104-76-7	C8H18O	25.97	16.94	122.2	19.6	21.1	62	1.32	0.41	0.909587	0.04	0.998734	0.430799
1-Hexene, 5-methyl-	3524-73-0	C7H14	0	0	154.58	0.01	0	125.41	0.57	-0.8	0.591388	0.23	0.840653	0.616642
1-Hexyn-3-ol, 3,5-dimethyl-	107-54-0	C8H14O	0.02	0.02	114.33	0	0	243.99	5.37	2.42	0.236154	0.63	0.744482	1.01876
1-Hydroxycyclohexanecarboxylic acid	1123-28-0	C7H12O3	0.01	0.01	122.91	0.01	0	164.83	1.68	0.75	0.587049	0.23	0.840653	0.645857
1-Iodo-2-methylundecane	73105-67-6	C12H25I	0.05	0	199.27	0.1	0.1	43.72	0.53	-0.92	0.0298423	1.53	0.393513	1.8737
1-Nonanol	143-08-8	C9H20O	0.07	0.08	57.65	0.06	0.05	73.82	1.16	0.22	0.634914	0.2	0.847496	0.641108
1-Nonene, 4,6,8-trimethyl-	54410-98-9	C12H24	0.02	0	178.36	0.01	0	186.04	1.56	0.64	0.944812	0.02	0.998734	0.473266
1-Octanol	111-87-5	C8H18O	1.44	1.49	15.9	1.36	1.22	38.25	1.06	0.09	0.532871	0.27	0.840653	0.546346
1-Octanol, 2-nitro-	2882-67-9	C8H17NO3	0.01	0	244.28	0.01	0	181.06	0.95	-0.07	0.602615	0.22	0.840653	0.46008
1-Octen-3-ol	3391-86-4	C8H16O	4.13	4.16	30.95	3.82	3.22	69.49	1.08	0.11	0.378646	0.42	0.778714	0.796734
1-Octen-3-one	4312-99-6	C8H14O	0.27	0.18	103.05	0.14	0.1	57.74	1.99	0.99	0.237704	0.62	0.744482	1.01875
1-Pentanol	71-41-0	C5H12O	1.18	1.01	64.53	1.28	0.88	72.3	0.92	-0.12	0.9199	0.04	0.998734	0.118598
1-Pentanol, 2-ethyl-4-methyl-	106-67-2	C8H18O	0.78	0.73	49.34	1.14	1.11	50.79	0.68	-0.55	0.25979	0.59	0.744482	1.05155
1-Penten-3-ol	616-25-1	C5H10O	0	0	5.89	0.03	0	154.83	0	-10.83	0.164177	0.78	0.744482	1.25801
1-Penten-3-one, 4,4-dimethyl-1-phenyl-	538-44-3	C13H16O	0.3	0.06	200.39	0	0	11.88	17537	14.1	0.0790992	1.1	0.57502	1.55718
1-Pentene, 3-methyl-	760-20-3	C6H12	0.01	0.01	115.3	0.01	0.01	122.35	1.04	0.05	0.992661	0	0.998734	0.0276483
1-Propanamine, N,2-dimethyl-N-nitroso-	34419-76-6	C5H12N2O	0.02	0	166.09	0	0	11.88	1202.02	10.23	0.180797	0.74	0.744482	1.20763
1-Propanol	71-23-8	C3H8O	0.22	0.01	155.47	0.29	0	244.93	0.77	-0.37	0.20946	0.68	0.744482	1.07997
1-Propanol, 2-methyl-	78-83-1	C4H10O	0.08	0.07	30.23	0.08	0.08	28.85	1.01	0.02	0.913607	0.04	0.998734	0.282129
1-Propanol, 3,3'-oxybis-	2396-61-4	C6H14O3	0	0	243.15	0.01	0	156.35	0.15	-2.71	0.460769	0.34	0.840653	0.643162
1-Tetradecene	1120-36-1	C14H28	0.06	0.07	31.45	0.04	0.03	35.44	1.73	0.79	0.0238406	1.62	0.386945	1.77477
1-Undecanol	112-42-5	C11H24O	0.01	0.01	126.77	0.01	0	228.28	0.74	-0.43	0.784283	0.11	0.965462	0.281239
1-Undecyn-4-ol	22127-86-2	C11H20O	0.02	0	160.03	0.02	0.01	123.74	1.02	0.02	0.652308	0.19	0.848837	0.400145
1,1'-Bicyclobutyl	7051-52-7	C8H14	0.01	0	155.54	0.01	0	173.29	1.12	0.16	0.979358	0.01	0.998734	0.177161
1,1'-Bicyclohexyl, 2-methyl-, cis-	50991-08-7	C13H24	0.03	0.02	47.57	0.01	0.01	56.02	1.88	0.91	0.243703	0.61	0.744482	1.08687
1,1'-Biphenyl, 2,2',5,5'-tetramethyl-	3075-84-1	C16H18	0.02	0.01	154.25	0.02	0.02	100.5	1.05	0.07	0.638534	0.19	0.847496	0.435335
1,1'-Biphenyl, 4-methyl-	644-08-6	C13H12	0	0	155.22	0	0	158.17	0.63	-0.67	0.938064	0.03	0.998734	0.24785
1,1'-Biphenyl,3,3'-difluoro-	396-64-5	C12H8F2	0	0	243.09	0	0	155.93	0.48	-1.07	0.533323	0.27	0.840653	0.593036
1,2-Benzenedicarbonitrile	91-15-6	C8H4N2	0.01	0.01	91.25	0.03	0.03	84.76	0.39	-1.36	0.782508	0.11	0.964804	0.541391
1,2-Difluoroethane	624-72-6	C2H4F2	0.03	0	244.8	0.06	0	155.37	0.48	-1.05	0.552077	0.26	0.840653	0.572734
1,2-Ethanediamine, N,N'-dimethyl-	110-70-3	C4H12N2	0.02	0	244.75	0.03	0.02	113.41	0.64	-0.64	0.297144	0.53	0.744482	0.939265
1,2,3-Trifluorobenzene	1489-53-8	C6H3F3	0.14	0.08	138.29	0.05	0	192.91	2.7	1.43	0.538781	0.27	0.840653	0.702494
1,2,3,4-Tetrahydro-2-naphthol	530-91-6	C10H12O	0	0	153.98	0.52	0.01	233.36	0.01	-7.6	0.341627	0.47	0.775389	0.825183
1,2,4-Benzenetricarboxylic acid, 1,2-dimethyl ester	54699-35-3	C11H10O6	0.04	0.02	151.22	0.2	0.05	177.42	0.2	-2.32	0.228175	0.64	0.744482	1.06221
1,2,4-Trifluorobenzene	367-23-7	C6H3F3	0.05	0	167.02	0.11	0.13	82.09	0.46	-1.11	0.272626	0.56	0.744482	0.941891
1,2,4-Trioxolane, 3,5-dipropyl-	1696-03-3	C8H16O3	0.01	0	162.93	0.01	0	156.72	0.98	-0.03	0.984637	0.01	0.998734	0.25966
1,2,4,5-Tetroxane, 3,3,6,6-tetramethyl-	1073-91-2	C6H12O4	0.04	0	244.84	0.06	0	244.88	0.6	-0.74	0.957651	0.02	0.998734	0.238976
1,2,5-Thiadiazole	288-39-1	C2H2N2S	0.01	0.01	61.58	0.01	0	150.08	0.94	-0.08	0.336245	0.47	0.773961	0.864528
1,3-Cyclohexadiene, 5-ethyl-	40085-08-3	C8H12	0.01	0	244.22	0.05	0.02	174.77	0.11	-3.21	0.0919576	1.04	0.576954	1.39228
1,3-Dioxolane-2-methanol	5694-68-8	C4H8O3	0.01	0.01	116.25	0.02	0	153.02	0.61	-0.7	0.960255	0.02	0.998734	0.0444949
1,3-Dioxolane, 2-(1-bromoethyl)-	5267-73-2	C5H9BrO2	0.01	0	244.58	0.02	0.01	143.93	0.59	-0.77	0.298517	0.53	0.744482	0.893642
1,3-Dioxolane, 2-butyl-	4360-76-3	C7H14O2	0	0	242.76	0.01	0	156.97	0.23	-2.13	0.495777	0.3	0.840653	0.637159
1,3-Octadiene	1002-33-1	C8H14	0.26	0.26	37.82	0.21	0.17	37.57	1.25	0.32	0.300205	0.52	0.744482	0.900263
1,3-Pentadiene, (Z)-	1574-41-0	C5H8	0	0	5.89	0.02	0	244.78	0	-10.55	0.35696	0.45	0.777166	0.833583
1,3,5-Trifluorobenzene	372-38-3	C6H3F3	0.16	0.16	63.64	0.29	0.29	49.58	0.56	-0.83	0.290897	0.54	0.744482	1.00543
1,3,7-Octatriene, 3,7-dimethyl-	502-99-8	C10H16	0.01	0.01	81.2	0	0	142.3	1.45	0.53	0.563732	0.25	0.840653	0.657094
1,3,8-p-Menthatriene	18368-95-1	C10H14	0	0	243.55	0.02	0.02	82.1	0.19	-2.41	0.084591	1.07	0.57502	1.42205
1,4-Cyclohexadiene	628-41-1	C6H8	0	0	239.35	0	0	114.39	0.23	-2.1	0.242912	0.61	0.744482	1.00685
1,4-Dihydronaphthalene	612-17-9	C10H10	0.01	0.01	103.48	0.01	0.01	122.81	0.89	-0.17	0.656085	0.18	0.849308	0.39175
1,4-Dioxane-2,6-dione	4480-83-5	C4H4O4	0.03	0	244.79	0.04	0	176.01	0.59	-0.76	0.562834	0.25	0.840653	0.584937
1,4-Hexadiene, 2,3-dimethyl-	18669-52-8	C8H14	0	0	243.66	0.02	0.02	89.33	0.19	-2.4	0.0916173	1.04	0.576954	1.4163
1,4-Methanonaphthalen-9-ol, 1,4-dihydro-	4796-33-2	C11H10O	0	0	239.98	0	0	153.39	0.66	-0.6	0.589923	0.23	0.840653	0.485692
1,4-Methanonaphthalen-9-one, 1,2,3,4-tetrahydro-	6165-88-4	C11H10O	0.02	0	223.64	0	0	11.88	1389.27	10.44	0.0893017	1.05	0.576954	1.54694
1,5-Dimethyl-6-oxa-bicyclo[3.1.0]hexane	82461-31-2	C7H12O	0.02	0.02	96.1	0	0	11.88	1062.37	10.05	0.0260118	1.58	0.386945	1.92111
1,5-Diphenyl-2H-1,2,4-triazoline-3-thione	5055-74-3	C14H11N3S	0	0	151.45	0	0	76.72	0.39	-1.38	0.257542	0.59	0.744482	0.969808
1,6-Anhydro-3,4-dideoxy-betaÂ-D-gluco-hexopyranose	39682-48-9	C6H10O3	0.74	0.69	50.07	0.49	0.54	42.34	1.5	0.59	0.202179	0.69	0.744482	1.14577
1,6-Octadien-3-ol, 3,7-dimethyl-, formate	115-99-1	C11H18O2	0.04	0.04	110.86	0.03	0	155.12	1.42	0.5	0.610721	0.21	0.840653	0.452404
1,7-Nonadien-4-ol, 4,8-dimethyl-	17920-92-2	C11H20O	0.03	0.02	125.08	0.01	0.01	114.01	1.97	0.98	0.845845	0.07	0.998734	0.188673
10-Undecenoic acid, ethyl ester	692-86-4	C13H24O2	0.03	0.03	54.76	0.02	0.01	102.52	1.96	0.97	0.434557	0.36	0.83715	0.739547
11-Methyldodecanol	85763-57-1	C13H28O	0.06	0.04	97.67	0.13	0.12	78.89	0.44	-1.18	0.243279	0.61	0.744482	1.06865
11-Tricosene	52078-56-5	C23H46	0	0	242.02	0	0	11.88	81.41	6.35	0.373078	0.43	0.778411	0.810198
1H-3a,7-Methanoazulene, 2,3,4,7,8,8a-hexahydro-3,6,8,8-tetramethyl-, [3R-(3a,3abetaÂ,7betaÂ,8aa)]-	469-61-4	C15H24	0.03	0.03	71.04	0.01	0	158.94	2.66	1.41	0.0956646	1.02	0.576954	1.37263
1H-Imidazole, 4,5-dihydro-2-(phenylmethyl)-	59-98-3	C10H12N2	0.01	0	167.91	0.02	0.02	84.83	0.63	-0.66	0.295764	0.53	0.744482	0.914255
1H-Inden-1-ol, 2,3-dihydro-3,3-dimethyl-	38393-92-9	C11H14O	0.01	0.01	111.6	0.03	0.01	148.14	0.23	-2.12	0.0713507	1.15	0.57502	1.55313
1H-Indene, 1-methyl-	767-59-9	C10H10	0	0	154.48	0	0	238.42	1.8	0.85	0.563517	0.25	0.840653	0.509345
1H-Indole, 4-methyl-	16096-32-5	C9H9N	0	0	242.27	0	0	153.97	0.55	-0.85	0.555525	0.26	0.840653	0.622613
1H-Isoindole, 3-methoxy-4,7-dimethyl-	100813-60-3	C11H13NO	0.03	0.02	100.42	0.06	0.03	109.97	0.45	-1.17	0.386559	0.41	0.789351	0.753426
1H-Pyrrole, 1-methyl-	96-54-8	C5H7N	0.02	0.02	30.82	0.02	0.02	59.05	0.88	-0.19	0.946525	0.02	0.998734	0.105949
1H-Pyrrole, 2-methyl-	636-41-9	C5H7N	0	0	5.89	0	0	156.04	0.01	-7.55	0.163529	0.79	0.744482	1.28428
1H-Pyrrole, 2,5-dihydro-1-nitroso-	10552-94-0	C4H6N2O	0.02	0	170.09	0.01	0	244.27	3	1.59	0.542623	0.27	0.840653	0.539861
1H-Pyrrole, 3-methyl-	616-43-3	C5H7N	0	0	122.15	0	0	11.88	273.81	8.1	0.0783672	1.11	0.57502	1.56293
1H-Tetrazole	288-94-8	CH2N4	0.02	0	196.88	0	0	243.94	5.3	2.41	0.499024	0.3	0.840653	0.648208
1H-Tetrazole-1,5-diamine	2165-21-1	CH4N6	0.01	0	244.62	0.02	0	244.73	0.66	-0.61	0.968058	0.01	0.998734	0.105295
1H-Tetrazole, 5-methyl-	4076-36-2	C2H4N4	0.02	0	244.73	0	0	243.91	4.46	2.16	0.915488	0.04	0.998734	0.477578
2-(2-Aminoethanesulfonyl)propane	320337-16-4	C5H13NO2S	0.01	0	155.95	0.03	0	244.82	0.42	-1.24	0.660529	0.18	0.850814	0.610314
2-Acetyl-5-methylfuran	1193-79-9	C7H8O2	0	0	154.36	0	0	242.7	2.49	1.32	0.536608	0.27	0.840653	0.551382
2-Acetylpyrrolidine	60026-20-2	C6H11NO	0	0	154.55	0	0	11.88	185.96	7.54	0.176306	0.75	0.744482	1.24957
2-Amino-1,3-propanediol	534-03-2	C3H9NO2	0	0	239.76	0	0	242.19	0.51	-0.97	0.920252	0.04	0.998734	0.0886342
2-Aminopropane-1-thiol	10229-29-5	C3H9NS	0.09	0	218.36	0.2	0.09	133.03	0.45	-1.15	0.762587	0.12	0.944921	0.533741
2-Butanamine, 3-methyl-	598-74-3	C5H13N	1.32	0	244.95	0	0	11.88	77894.6	16.25	0.365994	0.44	0.778411	0.817772
2-Butanol, (R)-	14898-79-4	C4H10O	0.3	0.23	118.2	0	0	11.88	17665.9	14.11	0.0762175	1.12	0.57502	1.65972
2-Butanol, 2,3-dimethyl-	594-60-5	C6H14O	0.01	0.01	133.45	0.03	0.03	83	0.45	-1.17	0.235802	0.63	0.744482	1.04547
2-Butanone	78-93-3	C4H8O	1.08	0.45	162.12	2.6	2.35	110.46	0.41	-1.27	0.874326	0.06	0.998734	0.147049
2-Butanone, 4-(5-methyl-2-furanyl)-	13679-56-6	C9H12O2	0	0	116.02	0.01	0.01	88.41	0.34	-1.56	0.464207	0.33	0.840653	0.679348
2-Buten-1-ol, (E)-	504-61-0	C4H8O	0.05	0.03	118.58	0.02	0	155.82	1.93	0.95	0.586482	0.23	0.840653	0.4934
2-Buten-1-ol, 3-methyl-, formate	68480-28-4	C6H10O2	0.01	0	214.49	0.01	0.01	111.09	1.62	0.7	0.650219	0.19	0.848775	0.711225
2-Butenal, 2-methyl-, (E)-	497-03-0	C5H8O	0.1	0.1	34.63	0.11	0.1	18.39	0.96	-0.07	0.613554	0.21	0.840653	0.459445
2-Butene	107-01-7	C4H8	0.19	0.2	59.45	0.12	0.14	83	1.64	0.71	0.507393	0.29	0.840653	0.636188
2-Butene-1,4-diol, (Z)-	6117-80-2	C4H8O2	1.28	0.1	228.22	0.21	0.18	59.17	6.13	2.62	0.413004	0.38	0.826008	0.765764
2-Butenoic acid, ethyl ester, (Z)-	6776-19-8	C6H10O2	0	0	152.96	0	0	239.44	1.52	0.61	0.592113	0.23	0.840653	0.641599
2-Butyne-1,4-diol, diformate	36677-73-3	C6H6O4	0.04	0.01	130.88	0.09	0.08	76.24	0.39	-1.35	0.20959	0.68	0.744482	1.06682
2-Decanone	693-54-9	C10H20O	0.06	0.06	28.29	0.05	0.04	38.68	1.36	0.44	0.102575	0.99	0.600027	1.3635
2-Decenal, (E)-	3913-81-3	C10H18O	0	0	244	0.01	0	185.89	0.33	-1.58	0.519015	0.28	0.840653	0.588472
2-Decene, 5-methyl-, (Z)-	74645-86-6	C11H22	0	0	243.98	0.02	0.01	113.5	0.27	-1.89	0.254961	0.59	0.744482	0.984268
2-Decene, 6-methyl-, (Z)-	74630-31-2	C11H22	0	0	244.05	0	0	244.07	0.95	-0.08	0.987642	0.01	0.998734	0.408489
2-Decene, 9-methyl-, (Z)-	74630-24-3	C11H22	0.01	0	154.76	0	0	244.02	2.08	1.06	0.55158	0.26	0.840653	0.523892
2-Dodecanone	6175-49-1	C12H24O	0	0	162.8	0	0	244.01	1.07	0.09	0.603293	0.22	0.840653	0.456255
2-Ethoxyethylamine	110-76-9	C4H11NO	0.07	0.04	104.71	0.05	0.02	125.95	1.59	0.67	0.285966	0.54	0.744482	0.91638
2-Ethylhexyl 2-ethylhexanoate	7425-14-1	C16H32O2	0	0	110.41	0.01	0.01	111.34	0.39	-1.35	0.52888	0.28	0.840653	0.56515
2-Furanmethanol, tetrahydro-5-methyl-, trans-	54774-28-6	C6H12O2	0.02	0.02	104.67	0.01	0.01	84.3	3.28	1.72	0.762738	0.12	0.944921	0.346502
2-Heptanone	110-43-0	C7H14O	0.34	0.44	81.01	0.29	0.27	109.65	1.2	0.26	0.950186	0.02	0.998734	0.438776
2-Heptanone, 4-methyl-	6137-06-0	C8H16O	0	0	202.26	0.01	0	116.51	0.32	-1.63	0.537086	0.27	0.840653	0.541909
2-Heptanone, 4,6-dimethyl-	19549-80-5	C9H18O	0	0	154.22	0.01	0.01	55.89	0.27	-1.87	0.0733382	1.13	0.57502	1.46858
2-Heptanone, 6-(2-furanyl)-6-methyl-	51595-87-0	C12H18O2	0.01	0	111.9	0	0	243.04	2.76	1.46	0.264606	0.58	0.744482	0.957068
2-Heptanone, 6-methyl-	928-68-7	C8H16O	0.06	0.04	101.56	0.05	0.06	63.09	1.07	0.1	0.970176	0.01	0.998734	0.226603
2-Heptenal, (E)-	18829-55-5	C7H12O	0.23	0.2	79.78	0.2	0.14	107.07	1.15	0.2	0.555939	0.25	0.840653	0.564002
2-Heptenal, (Z)-	57266-86-1	C7H12O	0.02	0	187.4	0.04	0	149.82	0.47	-1.1	0.605197	0.22	0.840653	0.616467
2-Heptene	592-77-8	C7H14	0.03	0.01	154.66	0.03	0	194.62	1.23	0.3	0.645581	0.19	0.848416	0.411199
2-Heptene, (E)-	14686-13-6	C7H14	0	0	5.89	0.02	0	179.99	0	-10.46	0.167031	0.78	0.744482	1.26983
2-Hexanamine, 4-methyl-	105-41-9	C7H17N	1.81	0	155.01	1.6	0.83	121.12	1.13	0.17	0.416457	0.38	0.829176	0.727454
2-Hexanol, 2,5-dimethyl-, (S)-	3730-60-7	C8H18O	0.01	0	150.97	0	0	132.67	1.7	0.77	0.93972	0.03	0.998734	0.108051
2-Hexanone, 4-methyl-	105-42-0	C7H14O	0.34	0	159.47	0.16	0.02	155.53	2.17	1.12	0.262636	0.58	0.744482	1.15383
2-Hexanone, 5-methyl-5-nitro-	4604-49-3	C7H13NO3	0.69	0.02	238.65	0.01	0.01	117.62	52.58	5.72	0.718525	0.14	0.905692	0.490522
2-Hexen-1-ol, (E)-	928-95-0	C6H12O	0.01	0.01	112.07	0.01	0	154.7	1.09	0.13	0.642281	0.19	0.847496	0.408918
2-Hexen-1-ol, (Z)-	928-94-9	C6H12O	0	0	155.24	0	0	241.72	2.72	1.45	0.544085	0.26	0.840653	0.588695
2-Hexenal, (E)-	6728-26-3	C6H10O	0.01	0.01	116.13	0.03	0.01	130.2	0.5	-0.99	0.913413	0.04	0.998734	0.236113
2-Hydroxy-3-pentanone	5704-20-1	C5H10O2	0.09	0.12	81.36	0	0	11.88	5446.61	12.41	0.0256307	1.59	0.386945	1.93644
2-Hydroxy-iso-butyrophenone	7473-98-5	C10H12O2	0	0	5.89	0.02	0.01	178.35	0	-10.07	0.0795422	1.1	0.57502	1.55528
2-Hydroxyethylphosphine	16247-01-1	C2H7OP	0.02	0	159.23	0.02	0	244.72	1.16	0.21	0.589612	0.23	0.840653	0.478865
2-Isopropyl-5-methyl-1-heptanol	91337-07-4	C11H24O	0	0	5.89	0.02	0.03	82.57	0	-10.4	0.022879	1.64	0.386945	1.96334
2-Methoxythiophene	16839-97-7	C5H6OS	0	0	5.89	0	0	79.17	0.01	-6.2	0.0227041	1.64	0.386945	1.95403
2-Methyl-5-nonanol	29843-62-7	C10H22O	0	0	117.13	0	0	242.77	2.13	1.09	0.281128	0.55	0.744482	0.974418
2-Methylindene	2177-47-1	C10H10	0	0	88.08	0	0	11.88	125.05	6.97	0.0263745	1.58	0.386945	1.93044
2-Nonanone	821-55-6	C9H18O	0.45	0.32	112.28	0.03	0.02	80.57	14.27	3.83	0.0430473	1.37	0.54903	1.71249
2-Nonenal, (E)-	18829-56-6	C9H16O	0.14	0.14	30.26	0.11	0.08	57.39	1.19	0.25	0.344027	0.46	0.775389	0.823632
2-Octanone	111-13-7	C8H16O	0.06	0.07	38.43	0.07	0.06	28.19	0.97	-0.04	0.731739	0.14	0.913793	0.610494
2-Octen-4-ol, (E)-	20125-81-9	C8H16O	0	0	242.06	0.01	0	171.07	0.16	-2.64	0.471205	0.33	0.840653	0.634962
2-Octenal, (E)-	2548-87-0	C8H14O	0.27	0.23	50.7	0.2	0.15	97.4	1.31	0.39	0.274017	0.56	0.744482	0.937625
2-Octene, 2,6-dimethyl-	4057-42-5	C10H20	0	0	242.72	0	0	242.68	0.98	-0.03	0.984184	0.01	0.998734	0.179999
2-Oxabicyclo[2.2.2]octan-6-one, 1,3,3-trimethyl-	107598-08-3	C10H16O2	0	0	111.52	0.01	0.01	60.56	0.42	-1.27	0.205682	0.69	0.744482	1.07329
2-OXOPROPIONAMIDE	631-66-3	C3H5NO2	0	0	243.52	0.03	0.03	94.92	0.08	-3.59	0.0721916	1.14	0.57502	1.4632
2-Pentadecanone	2345-28-0	C15H30O	0.03	0.02	125.07	0	0	216.01	7.49	2.9	0.00851356	2.07	0.315407	1.96115
2-Pentanol	6032-29-7	C5H12O	0.01	0	161.02	0	0	169.23	1.24	0.31	0.965955	0.02	0.998734	0.082305
2-Pentanol, 2-methyl-	590-36-3	C6H14O	0.04	0.02	126.5	0	0	11.88	2073.26	11.02	0.0273547	1.56	0.386945	1.90463
2-Penten-1-ol, (E)-	1576-96-1	C5H10O	0.01	0.01	53.34	0.01	0.01	93.5	2.01	1.01	0.4278	0.37	0.835998	0.690285
2-Penten-1-ol, (Z)-	1576-95-0	C5H10O	0	0	154.19	0.01	0.01	87.79	0.29	-1.77	0.25187	0.6	0.744482	0.984267
2-Pentene, 4,4-dimethyl-, (E)-	690-08-4	C7H14	0	0	170.31	0	0	153.39	1.98	0.99	0.935739	0.03	0.998734	0.57957
2-Propanol, 1-(2-methoxypropoxy)-	13429-07-7	C7H16O3	0.01	0	156.78	0.03	0.04	58.33	0.24	-2.04	0.0704121	1.15	0.57502	1.48705
2-Propanol, 1-[1-methyl-2-(2-propenyloxy)ethoxy]-	55956-25-7	C9H18O3	0	0	243.56	0.01	0	244.52	0.31	-1.67	0.91816	0.04	0.998734	0.236987
2-Propanol, 1-methoxy-	107-98-2	C4H10O2	0.04	0.01	196.31	0.02	0.02	68.57	2.01	1.01	0.348716	0.46	0.77708	0.94238
2-Propanol, 2-methyl-	75-65-0	C4H10O	11.4	10.8	24.85	10.74	10.49	34.94	1.06	0.09	0.62028	0.21	0.840653	0.51817
2-Propen-1-amine	107-11-9	C3H7N	0.01	0	180.56	0	0	153.96	4.17	2.06	0.84633	0.07	0.998734	0.289814
2-Propen-1-ol, 2-methyl-	513-42-8	C4H8O	0.03	0.03	112.17	0.06	0.05	101.54	0.52	-0.95	0.567332	0.25	0.840653	0.524376
2-Propenal	107-02-8	C3H4O	0.35	0.34	97.13	0.7	0.59	39.02	0.5	-0.99	0.144711	0.84	0.744482	1.36375
2-Propenoic acid, 2-methyl-	79-41-4	C4H6O2	0	0	240.1	0	0	155.41	0.23	-2.14	0.490042	0.31	0.840653	0.639794
2-Propenoic acid, 2-methyl-, propyl ester	2210-28-8	C7H12O2	0	0	240.58	0	0	239.64	1.17	0.22	0.996779	0	0.998734	0.198527
2-Propenoic acid, butyl ester	141-32-2	C7H12O2	0.07	0.07	17.73	0.13	0.1	73.91	0.51	-0.96	0.0730524	1.14	0.57502	1.54561
2-Propenoic acid, ethyl ester	140-88-5	C5H8O2	0.01	0	154.77	0.02	0.03	57.63	0.3	-1.76	0.0753443	1.12	0.57502	1.45194
2-Propyl-1-pentanol	58175-57-8	C8H18O	0	0	5.89	0.48	0	244.94	0	-14.85	0.360319	0.44	0.778411	0.861605
2-Propyltetrahydropyran	3857-17-8	C8H16O	0.02	0	223.66	0.01	0	244.39	2.67	1.42	0.595812	0.22	0.840653	0.481657
2-tert-Butoxytetrahydrofuran	1927-59-9	C8H16O2	0.64	0	156.64	0.35	0	175.86	1.81	0.85	0.956158	0.02	0.998734	0.235764
2-Thiopheneethanol	5402-55-1	C6H8OS	0	0	243.79	0.01	0	154.87	0.53	-0.91	0.542478	0.27	0.840653	0.587774
2-Tridecanone	593-08-8	C13H26O	0.24	0.14	122.42	0.01	0	168.86	39.98	5.32	0.00461979	2.34	0.239613	2.21494
2-Undecanethiol, 2-methyl-	10059-13-9	C12H26S	0.06	0.04	107.98	0.06	0.06	53.71	1.06	0.08	0.402093	0.4	0.810437	0.900709
2-Undecanone	112-12-9	C11H22O	0.13	0.07	139.06	0	0	11.88	7682.24	12.91	0.000166837	3.78	0.109642	2.59952
2,2-Dimethyl-3-heptanone	19078-97-8	C9H18O	0	0	242.86	0.11	0	157.37	0.02	-5.85	0.189269	0.72	0.744482	1.16447
2,2-Dimethyl-3-hydroxypropionaldehyde	597-31-9	C5H10O2	0.31	0.02	226.53	0	0	11.88	18411.8	14.17	0.0855042	1.07	0.57502	1.52736
2,2-Dimethylindene, 2,3-dihydro-	20836-11-7	C11H14	0	0	114.31	0	0	115.25	0.78	-0.36	0.94716	0.02	0.998734	0.231719
2,2,4-Trimethyl-1,3-pentanediol diisobutyrate	6846-50-0	C16H30O4	1.59	1.59	7.86	1.1	1.52	77.95	1.45	0.53	0.221485	0.65	0.744482	1.10396
2,2,4-Trimethyl-3-pentanol	5162-48-1	C8H18O	0	0	5.89	0.03	0	162.91	0	-10.84	0.166081	0.78	0.744482	1.24594
2,3-Butanediol	513-85-9	C4H10O2	6.54	6.59	92.78	0.14	0.13	80.93	46.33	5.53	0.3932	0.41	0.798719	0.743462
2,3-Butanedione	431-03-8	C4H6O2	0.18	0	165.95	0.21	0.21	89.69	0.83	-0.27	0.325412	0.49	0.763842	0.889405
2,3-Epoxybutane	3266-23-7	C4H8O	0	0	155.34	0.07	0	244.89	0.07	-3.84	0.8048	0.09	0.989154	0.223794
2,3-Octanedione	585-25-1	C8H14O2	0.96	0.91	61.94	0.05	0	154.98	17.99	4.17	0.00998966	2	0.323831	2.12682
2,4-Decadienal, (E,E)-	25152-84-5	C10H16O	0.06	0.05	101.66	0.02	0	180.1	2.75	1.46	0.26696	0.57	0.744482	1.01138
2,4-Di-tert-butylphenol	96-76-4	C14H22O	2.25	2.29	25.83	2.44	2.38	34.71	0.92	-0.12	0.773346	0.11	0.956539	0.255221
2,4-Dipropyl-5-ethyl-1,3-dioxane	6413-83-8	C12H24O2	0.01	0	244.45	0.04	0.02	146.64	0.19	-2.4	0.245553	0.61	0.744482	1.00939
2,4-Heptadienal, (E,E)-	4313-03-5	C7H10O	0.02	0.01	124.27	0.01	0.01	149.35	1.18	0.24	0.951512	0.02	0.998734	0.252238
2,4-Hexadiene, 2,5-dimethyl-	764-13-6	C8H14	0	0	240.43	0	0	241.26	0.79	-0.33	0.967964	0.01	0.998734	0.29629
2,4-Nonanedione	6175-23-1	C9H16O2	0.05	0.04	92.24	0	0	239.1	71.89	6.17	0.00567998	2.25	0.239971	2.02535
2,4-Octadienal, (E,E)-	30361-28-5	C8H12O	0.01	0.01	85.39	0	0	167.17	2.24	1.17	0.282046	0.55	0.744482	0.922814
2,4,5-Trihydroxypyrimidine	496-76-4	C4H4N2O3	0.01	0	163.59	0	0	243.53	2.2	1.14	0.554493	0.26	0.840653	0.5221
2,4,6,8-Tetramethyl-1-undecene	59920-26-2	C15H30	0	0	155.83	0	0	155.72	1.24	0.31	0.960764	0.02	0.998734	0.142382
2,4,7,9-Tetramethyl-5-decyn-4,7-diol	126-86-3	C14H26O2	0.03	0	244.82	0.08	0.03	165.96	0.4	-1.33	0.291685	0.54	0.744482	0.907684
2,5-Dimethyl-1,5-hexadien-3-ol	17123-63-6	C8H14O	0.1	0.09	59.93	0.07	0.05	127.75	1.38	0.46	0.276229	0.56	0.744482	0.963574
2,5-Dimethylhexane-2,5-dihydroperoxide	3025-88-5	C8H18O4	4.41	0	155.5	5.64	1.38	138.11	0.78	-0.36	0.625239	0.2	0.840653	0.617513
2,5-Hexanediol, 2,5-dimethyl-	110-03-2	C8H18O2	0.08	0.1	80.95	0.29	0.14	142.52	0.27	-1.87	0.444826	0.35	0.840653	0.711093
2,6-Dimethyldecane	13150-81-7	C12H26	0.01	0	244.58	0	0	11.88	648.76	9.34	0.372589	0.43	0.778411	0.885032
2,6-Lutidine	108-48-5	C7H9N	0.02	0.01	72.39	0.02	0.01	66.03	1.01	0.01	0.99745	0	0.998734	0.105999
2,6,10-Dodecatrienal, 3,7,11-trimethyl-	19317-11-4	C15H24O	0	0	243.85	0	0	11.88	216.93	7.76	0.371668	0.43	0.778411	0.812825
2,6,10-Dodecatrienal, 3,7,11-trimethyl-, (E,E)-	502-67-0	C15H24O	0.03	0.04	58.56	0.02	0.02	80.99	1.73	0.79	0.489263	0.31	0.840653	0.607732
2,6,6-Trimethylcyclohexa-1,4-dienecarbaldehyde	162376-82-1	C10H14O	0.03	0.03	89.77	0.03	0.02	99.16	1	0	0.951701	0.02	0.998734	0.0861219
2(3H)-Furanone, dihydro-4-methyl-	1679-49-8	C5H8O2	0.03	0.03	54.71	0.03	0.04	84.48	0.83	-0.27	0.65964	0.18	0.850814	0.448687
2(3H)-Furanone, dihydro-5,5-dimethyl-4-(3-oxobutyl)-	4436-81-1	C10H16O3	0	0	243.57	0.01	0.01	116	0.2	-2.31	0.244622	0.61	0.744482	0.995795
2a,4a,6a,6b-Tetrahydrocyclopenta[cd]pentalene	6053-74-3	C10H10	0.15	0.09	117.98	0.03	0	194.67	5.29	2.4	0.229129	0.64	0.744482	1.02497
2H-Pyran-2-methanol, tetrahydro-	100-72-1	C6H12O2	0.02	0.02	116.33	0.04	0.02	113.93	0.65	-0.63	0.659362	0.18	0.850814	0.39036
2H-Pyran-2,6(3H)-dione, dihydro-	108-55-4	C5H6O3	0	0	243.97	0.01	0	157.16	0.59	-0.77	0.549394	0.26	0.840653	0.56084
2H-Pyran, 2-(bromomethyl)tetrahydro-	34723-82-5	C6H11BrO	0.02	0.01	147.42	0.01	0	157.35	2.41	1.27	0.823348	0.08	0.998734	0.283053
2H-Pyran, 2-butoxytetrahydro-	1927-68-0	C9H18O2	0	0	243.1	0.01	0	114.93	0.4	-1.31	0.284109	0.55	0.744482	0.922722
2H-Pyranmethanol, tetrahydro-2,5-dimethyl-	54004-46-5	C8H16O2	0.92	0.63	120.23	0.01	0.01	89.02	86.76	6.44	0.159477	0.8	0.744482	1.20459
2H-Tetrazole, 2,5-dimethyl-	4135-93-7	C3H6N4	0.15	0	244.92	0.05	0.04	111.44	3.16	1.66	0.179257	0.75	0.744482	1.14389
3-(But-3-enyl)-cyclohexanone	3636-03-1	C10H16O	0	0	5.89	0	0	243.68	0.01	-7.59	0.36584	0.44	0.778411	0.819134
3-Amino-2-oxazolidinone	80-65-9	C3H6N2O2	0	0	5.89	0.02	0	154.77	0	-10.01	0.168517	0.77	0.744482	1.2367
3-Amino-5-t-butylisoxazole	55809-36-4	C7H12N2O	0.06	0.07	65.93	0.06	0.07	55.77	1.01	0.02	0.835472	0.08	0.998734	0.287422
3-Aminopropionitrile	151-18-8	C3H6N2	1.32	0	176.8	0	0	244.02	307.13	8.26	0.338899	0.47	0.775389	0.856548
3-Bromophthalide	6940-49-4	C8H5BrO2	0.03	0.03	111.42	0.05	0.05	86.49	0.63	-0.66	0.579556	0.24	0.840653	0.485914
3-Buten-1-ol	627-27-0	C4H8O	0	0	110.01	0.01	0.01	56.01	0.34	-1.57	0.182858	0.74	0.744482	1.14623
3-Buten-1-ol, 3-methyl-	763-32-6	C5H10O	0.4	0.32	46.2	0.37	0.32	66.9	1.08	0.11	0.543539	0.26	0.840653	0.619105
3-Buten-2-ol	598-32-3	C4H8O	0.1	0.09	97.77	0.08	0.07	110.31	1.26	0.33	0.62537	0.2	0.840653	0.43391
3-Carbamyl-(14H)(E)-nor-eburnamenine(3a,15a)	97720-70-2	C19H23N3O	0.02	0	244.75	0	0	166.48	11.52	3.53	0.824956	0.08	0.998734	0.208691
3-Carene	13466-78-9	C10H16	0	0	111.87	0	0	152.74	1.45	0.54	0.603624	0.22	0.840653	0.458379
3-Cyclohexene-1-carboxaldehyde	100-50-5	C7H10O	0.06	0	223.93	0.01	0	155.49	9.75	3.29	0.811868	0.09	0.993134	0.224815
3-Cyclopentene-1,2-diol, cis-	694-29-1	C5H8O2	0.03	0	155.16	0.03	0.02	116.16	0.91	-0.14	0.625598	0.2	0.840653	0.560668
3-Ethyl-3-methylheptane	17302-01-1	C10H22	0.01	0	244.15	0.01	0	141.75	0.54	-0.88	0.301429	0.52	0.744482	0.890017
3-Heptanol	589-82-2	C7H16O	0.03	0.02	126.95	0.02	0	163	1.88	0.91	0.131257	0.88	0.719142	1.26137
3-Heptanone	106-35-4	C7H14O	0.1	0	189.45	0.43	0.06	145.34	0.22	-2.16	0.293476	0.53	0.744482	0.911092
3-Heptanone, 5-methyl-	541-85-5	C8H16O	0.09	0.08	110.84	0.04	0	159.95	2.45	1.29	0.56293	0.25	0.840653	0.514564
3-Heptanone, 5-methylene-	20690-70-4	C8H14O	0.04	0	244.84	0.01	0	178.62	2.49	1.31	0.653881	0.18	0.849281	0.427419
3-Heptene	592-78-9	C7H14	0.09	0.04	160.14	0.11	0.14	79.96	0.87	-0.21	0.590673	0.23	0.840653	0.727275
3-Heptyl formate	4294598-53-1	C8H16O2	0	0	5.89	0	0	156.39	0	-8.23	0.161562	0.79	0.744482	1.26479
3-Heptyne, 5-methyl-	61228-09-9	C8H14	0.07	0	237.77	0	0	11.88	3858.99	11.91	0.189151	0.72	0.744482	1.22875
3-Hexen-1-ol	544-12-7	C6H12O	0.02	0	168.71	0	0	11.88	1001.36	9.97	0.180625	0.74	0.744482	1.20341
3-Hexen-1-ol, 2-ethyl-	53907-73-6	C8H16O	0.09	0.07	82.13	0.07	0.06	86.11	1.39	0.48	0.351584	0.45	0.77708	0.840993
3-Hexene-2,5-dione	4436-75-3	C6H8O2	0.11	0.08	120.63	0.03	0.03	96.49	4.15	2.05	0.880564	0.06	0.998734	0.153845
3-Hydroxy-3-methyl-2-butanone	115-22-0	C5H10O2	0	0	242.63	0	0	243.31	0.67	-0.57	0.950817	0.02	0.998734	0.0552155
3-Methyl-3-nitrobut-1-ene	1809-67-2	C5H9NO2	0	0	5.89	0.04	0	244.83	0	-11.13	0.348642	0.46	0.77708	0.882149
3-Methylcyclopentyl acetate	24070-70-0	C8H14O2	0.01	0.01	62.23	0.01	0.01	107.99	0.74	-0.44	0.839345	0.08	0.998734	0.326883
3-Methylhexan-2-amine	35399-82-7	C7H17N	0.04	0	197.46	1.54	0.15	148.05	0.02	-5.45	0.181721	0.74	0.744482	1.16466
3-Nonen-1-ol, (Z)-	10340-23-5	C9H18O	0.04	0.04	50.21	0.02	0.02	106.93	1.83	0.87	0.145351	0.84	0.744482	1.34076
3-Nonenoic acid, ethyl ester	91213-30-8	C11H20O2	0.04	0.04	24.96	0.05	0.04	51.04	0.75	-0.41	0.379603	0.42	0.778714	0.788586
3-Octanol	589-98-0	C8H18O	0.01	0.01	64.15	0.01	0.01	42.7	0.93	-0.1	0.422461	0.37	0.832087	0.775079
3-Octanol, 6-ethyl-	19781-27-2	C10H22O	0	0	243.78	0	0	241.83	2.5	1.32	0.949366	0.02	0.998734	0.094848
3-Octanone	106-68-3	C8H16O	0.06	0.05	109.86	0.07	0.05	115.96	0.86	-0.22	0.979442	0.01	0.998734	0.0933814
3-Octyne, 6-methyl-	62108-34-3	C9H16	0	0	243.72	0	0	241.34	2.79	1.48	0.934829	0.03	0.998734	0.472288
3-Pentanol	584-02-1	C5H12O	0	0	242.94	0	0	155.41	0.56	-0.83	0.569618	0.24	0.840653	0.503057
3-Pentanone, 2,2,4,4-tetramethyl-	815-24-7	C9H18O	0	0	5.89	0.01	0.01	110.04	0	-9.12	0.0764766	1.12	0.57502	1.57005
3-Penten-2-one, 3,4-dimethyl-	684-94-6	C7H12O	0.01	0	154.89	0	0	243.76	3.17	1.66	0.53054	0.28	0.840653	0.583315
3-Undecen-1-yne, (Z)-	74744-32-4	C11H18	0.01	0	155.18	0.01	0.01	137.16	0.87	-0.2	0.64197	0.19	0.847496	0.726077
3,3-Dimethyl-2,4-pentane dione	3142-58-3	C7H12O2	0.06	0.07	67.63	0.05	0.03	111.01	1.23	0.29	0.526431	0.28	0.840653	0.601822
3,4-Dimethylbenzyl alcohol	6966-10-5	C9H12O	0.01	0.01	29.09	0.01	0.01	31.35	0.97	-0.04	0.889064	0.05	0.998734	0.451257
3,4-Hexanediol, 2,5-dimethyl-	22607-11-0	C8H18O2	0.11	0.12	58.77	0.05	0.01	139.54	2.38	1.25	0.201723	0.7	0.744482	1.13582
3,5-Di-tert-butyl-2-hydroxybenzaldehyde	37942-07-7	C15H22O2	0.01	0.01	35.87	0.01	0.01	33.49	1.29	0.37	0.224198	0.65	0.744482	1.04845
3,5-Dihydroxybenzamide	3147-62-4	C7H7NO3	0	0	5.89	0	0	150.13	0.03	-5.13	0.155605	0.81	0.744482	1.28205
3,5-Octadien-2-one, (E,E)-	30086-02-3	C8H12O	0	0	242.38	0	0	154.18	0.48	-1.06	0.555754	0.26	0.840653	0.519622
3,5-Octadiene, 2,2,4,5,7,7-hexamethyl-, (E,Z)-	55712-52-2	C14H26	0.01	0	146.83	0	0	117.19	1.54	0.62	0.951212	0.02	0.998734	0.39899
3,6-Octadecadiynoic acid, methyl ester	56554-43-9	C19H30O2	0.02	0.01	152.88	0.02	0	177.57	1.36	0.44	0.627788	0.2	0.840653	0.446036
3(2H)-Furanone, 4-hydroxy-5-methyl-	19322-27-1	C5H6O3	0.09	0.09	91.11	0.04	0.02	126.36	2.2	1.13	0.527681	0.28	0.840653	0.693396
4-Amino-1-butanol	13325-10-5	C4H11NO	0.04	0	244.83	0.05	0	154.88	0.66	-0.6	0.556653	0.25	0.840653	0.571964
4-Amino-3-hydroxytetrahydrothiophene 1,1-dioxide	55261-00-2	C4H9NO3S	0.27	0.27	95.88	0.04	0	220.75	7.74	2.95	0.056561	1.25	0.57502	1.54888
4-Carboxycyclohexanone	874-61-3	C7H10O3	0	0	243.48	0	0	157.48	0.98	-0.03	0.610104	0.21	0.840653	0.449274
4-Cyanocyclohexene	100-45-8	C7H9N	0.1	0.11	53.98	0.25	0.25	47.73	0.4	-1.32	0.215198	0.67	0.744482	1.13564
4-Cyclopentene-1,3-diol, trans-	694-47-3	C5H8O2	0.07	0.06	112.31	0.03	0	144.47	2.19	1.13	0.839294	0.08	0.998734	0.399938
4-Decene, 2,2-dimethyl-, (E)-	55534-69-5	C12H24	0.02	0	155.31	0.01	0	244.48	1.98	0.98	0.559394	0.25	0.840653	0.617524
4-Ethylamino-n-butylamine	64429-16-9	C6H16N2	0.11	0.1	110.21	0.11	0.07	116.62	0.99	-0.01	0.670863	0.17	0.859854	0.548956
4-Ethylcyclohexanol	4534-74-1	C8H16O	0.08	0.07	52.07	0.15	0.06	124.87	0.55	-0.86	0.577525	0.24	0.840653	0.490422
4-Fluoro-2-methoxyphenol	450-93-1	C7H7FO2	0.02	0.02	50.57	0.01	0.01	51.04	1.32	0.4	0.899566	0.05	0.998734	0.157131
4-Heptanol	589-55-9	C7H16O	0.06	0.06	56.32	0.09	0.09	45.7	0.66	-0.59	0.176336	0.75	0.744482	1.21616
4-Methyl-2-hexanol	2313-61-3	C7H16O	0.04	0.03	106.04	0.01	0	156.98	2.65	1.4	0.289032	0.54	0.744482	0.930604
4-Methyl-2-pentanone-1,1,1,3,3-d5	4840-81-7	C6H7D5O	3.37	3.43	8.21	3.28	3.26	12.13	1.03	0.04	0.61326	0.21	0.840653	0.523051
4-Methyl-pent-3-enylamine	13296-28-1	C6H13N	0.04	0	165.88	0.3	0.2	116.23	0.13	-2.96	0.215231	0.67	0.744482	1.05494
4-Octene, (E)-	14850-23-8	C8H16	0.04	0.02	116.18	0.1	0.1	37.08	0.43	-1.21	0.111311	0.95	0.632119	1.41901
4-Pentenoic acid, 2,2-diethyl-3-oxo-5-phenyl-, ethyl ester	337503-48-7	C17H22O3	0.06	0.03	151.15	0	0	11.88	3625.49	11.82	0.029213	1.53	0.391857	1.90575
4-Pentyn-2-ol	2117-11-5	C5H8O	0.01	0	244.38	0.03	0	186.39	0.25	-2.02	0.518892	0.28	0.840653	0.595943
4,4-Dimethyl-2-phenyl-5,6-dihydro-4H-1,3-oxazine	37139-43-8	C12H15NO	0	0	5.89	0.07	0.05	113.52	0	-12	0.0775032	1.11	0.57502	1.6134
4,4'-Bi-1,3,2-dioxaborolane, 2,2'-diethyl-	58163-66-9	C8H16B2O4	0.01	0.01	109.81	0.01	0	157.01	1.19	0.25	0.636202	0.2	0.847496	0.428547
4,4'-Dimethylbiphenyl	613-33-2	C14H14	0	0	94.67	0	0	92.88	1.16	0.21	0.977909	0.01	0.998734	0.457003
4,5-Heptadien-2-one, 3,3,6-trimethyl-	81250-41-1	C10H16O	0	0	240.35	0	0	116.49	0.63	-0.66	0.295496	0.53	0.744482	0.976833
4,5,6,7-Tetrahydro-1H-1,2,3-benzotriazole, N-acetyl-	74581-99-0	C8H11N3O	0.01	0.01	120.25	0.01	0	244.33	1.99	0.99	0.296844	0.53	0.744482	0.906609
4,8,12-Tetradecatrienal, 5,9,13-trimethyl-	66408-55-7	C17H28O	0.03	0.03	42.59	0.03	0.03	25.55	1.03	0.05	0.993393	0	0.998734	0.588687
4',6'-Dihydroxy-2',3'-dimethylacetophenone	7743-14-8	C10H12O3	0	0	155.86	0	0	11.88	224.35	7.81	0.180003	0.74	0.744482	1.21482
4a,8a-(Methaniminomethano)naphthalene-9,11-dione, 10-phenyl-	69915-10-2	C18H13NO2	0	0	80.01	0.01	0.01	89.51	0.27	-1.87	0.649421	0.19	0.848775	0.411028
5-Ethyldecane	17302-36-2	C12H26	0.07	0.07	32.34	0.07	0.07	69.61	1.1	0.14	0.377969	0.42	0.778714	0.79645
5-Hepten-2-ol, 6-methyl-	1569-60-4	C8H16O	0.01	0.02	73.7	0.01	0.01	111.98	1.92	0.94	0.256577	0.59	0.744482	0.971478
5-Hepten-2-one, 6-methyl-	110-93-0	C8H14O	0.54	0.53	29.61	0.52	0.53	16.46	1.05	0.06	0.852129	0.07	0.998734	0.510862
5-Heptenal, 2,6-dimethyl-	106-72-9	C9H16O	0	0	78.25	0	0	79.18	1.22	0.29	0.963493	0.02	0.998734	0.14855
5-Hexyn-3-ol	19780-84-8	C6H10O	0.12	0	227.99	0	0	11.88	6818.42	12.74	0.186354	0.73	0.744482	1.20047
5-Hydroxypentanal	4221-03-8	C5H10O2	0.01	0.01	83.01	0.01	0	141.18	0.99	-0.02	0.35035	0.46	0.77708	0.869802
5-Methyl-5-hexen-3-ol	67760-89-8	C7H14O	0.01	0	173.63	0.01	0.01	110.53	0.73	-0.46	0.60751	0.22	0.840653	0.45601
5,5-Dimethyl-1,3-hexadiene	1515-79-3	C8H14	0	0	109.79	0	0	161.47	0.77	-0.37	0.715022	0.15	0.904532	0.324567
5,8,11,14-Eicosatetraenoic acid, ethyl ester, (all-Z)-	1808-26-0	C22H36O2	0.07	0.07	29.83	0.06	0.05	66.58	1.24	0.31	0.346809	0.46	0.77708	0.888075
5,9-Undecadien-2-one, 6,10-dimethyl-, (E)-	3796-70-1	C13H22O	0.2	0.17	111.73	0.13	0.1	111.99	1.54	0.62	0.960178	0.02	0.998734	0.138178
5,9,13-Pentadecatrien-2-one, 6,10,14-trimethyl-, (E,E)-	1117-52-8	C18H30O	0.01	0.01	119.81	0	0	243.84	3.09	1.63	0.266254	0.57	0.744482	0.986034
6-Hepten-3-one, 5-hydroxy-4-methyl-	61141-71-7	C8H14O2	0.06	0.03	186.5	0	0	11.88	3764.47	11.88	0.0279116	1.55	0.387772	1.93056
6-Methyl-6-nitroheptan-2-one	142963-25-5	C8H15NO3	0.05	0.07	79.26	0	0	11.88	3133.7	11.61	0.0264275	1.58	0.386945	1.91646
6-Oxa-bicyclo[3.1.0]hexan-3-ol	25494-14-8	C5H8O2	0	0	242.68	0.01	0	154.85	0.3	-1.72	0.504428	0.3	0.840653	0.601333
7-Chloro-2,3-dihydro-3-(4-N,N-dimethylaminobenzylidene)-5-phenyl-1H-1,4-benzodiazepin-2-one	55056-35-4	C24H20ClN3O	0	0	237.69	0	0	153.7	0.59	-0.76	0.545474	0.26	0.840653	0.529978
7-Oxabicyclo[4.1.0]heptane, 1,5-dimethyl-	162239-52-3	C8H14O	1.05	1.18	94.96	1.02	1.05	47	1.03	0.04	0.316833	0.5	0.758449	0.96476
7,10-Hexadecadienoic acid, methyl ester	16106-03-9	C17H30O2	0.04	0.05	81.43	0	0	11.88	2462.86	11.27	0.0256971	1.59	0.386945	1.93588
7,9-Di-tert-butyl-1-oxaspiro(4,5)deca-6,9-diene-2,8-dione	82304-66-3	C17H24O3	0.08	0.07	49.09	0.07	0.06	30.93	1.21	0.28	0.603129	0.22	0.840653	0.456625
9-Octadecenal	5090-41-5	C18H34O	0.08	0.08	61.12	0.1	0.1	27.15	0.78	-0.35	0.34437	0.46	0.775389	0.897242
9H-Fluorene, 9-methylene-	4425-82-5	C14H10	0	0	153.43	0.01	0	79.98	0.18	-2.45	0.057407	1.24	0.57502	1.53186
a-Phellandrene	99-83-2	C10H16	0	0	52.11	0	0	116.46	2.14	1.1	0.219137	0.66	0.744482	1.06644
a-Terpineol	98-55-5	C10H18O	0.04	0.03	94.45	0.1	0.09	90.2	0.45	-1.14	0.2186	0.66	0.744482	1.04598
Acetaldehyde	75-07-0	C2H4O	22	22.15	6.87	18.56	22.27	48.77	1.19	0.25	0.368756	0.43	0.778411	0.839443
Acetaldehyde-d4	1632-89-9	C2D4O	0.08	0.06	108.38	0.03	0.04	80.49	2.84	1.51	0.814659	0.09	0.993424	0.441677
Acetaldehyde, ethylhydrazone	20487-02-9	C4H10N2	0	0	5.89	0.01	0	173.8	0	-8.97	0.165203	0.78	0.744482	1.24935
Acetaldehyde, methoxy-	10312-83-1	C3H6O2	5	0	241.55	6.62	0	236.95	0.75	-0.41	0.948559	0.02	0.998734	0.258755
Acetamide	60-35-5	C2H5NO	0	0	5.89	0.03	0.01	141.2	0	-10.84	0.0776218	1.11	0.57502	1.56445
Acetamide, 2-cyano-	107-91-5	C3H4N2O	0.05	0.03	131.8	0.07	0	154.89	0.64	-0.64	0.700698	0.15	0.890757	0.353624
Acetamide, 2-fluoro-	640-19-7	C2H4FNO	0	0	5.89	0.04	0.01	171.82	0	-11.17	0.0784783	1.11	0.57502	1.56044
Acetamide, N-2-propenyl-	692-33-1	C5H9NO	0	0	242.61	0	0	11.88	101.53	6.67	0.375419	0.43	0.778714	0.8794
Acetamide, N-methyl-	79-16-3	C3H7NO	0.01	0	167.1	0.04	0.04	42.56	0.13	-2.91	0.0125876	1.9	0.376661	2.08054
Acetamide, N,N'-ethylenebis(N-nitro-	922-89-4	C6H10N4O6	1.83	0.64	154.33	0.41	0	244.94	4.52	2.18	0.259869	0.59	0.744482	0.965011
Acetic acid, butyl ester	123-86-4	C6H12O2	0	0	242.2	0	0	243.52	0.49	-1.01	0.921402	0.04	0.998734	0.239198
Acetic acid, cesium salt	3396-11-0	C2H3CsO2	0.01	0	244.13	0.01	0	154.57	0.63	-0.67	0.548318	0.26	0.840653	0.545718
Acetic acid, cyano-, 1,1-dimethylethyl ester	1116-98-9	C7H11NO2	0.5	0.05	211.57	0	0	121.21	110.25	6.78	0.0820486	1.09	0.57502	1.42974
Acetic acid, trifluoro-, 3,7-dimethyloctyl ester	28745-07-5	C12H21F3O2	0.01	0	153.98	0.01	0	189.99	0.84	-0.24	0.992572	0	0.998734	0.0107088
Acetone	67-64-1	C3H6O	1.4	0.59	142.09	1.8	2.08	85.15	0.78	-0.36	0.885295	0.05	0.998734	0.155958
Acetone-D6	666-52-4	C3D6O	0.01	0	155.73	0.04	0.05	60.41	0.27	-1.87	0.0805417	1.09	0.57502	1.42958
Acetonitrile-d3	2206-26-0	C2D3N	0.11	0	224.87	0.03	0.02	123.18	4.03	2.01	0.71826	0.14	0.905692	0.325516
Aminomethanesulfonic acid	13881-91-9	CH5NO3S	0.02	0.02	108.23	0.01	0	201.14	1.57	0.65	0.291251	0.54	0.744482	1.02989
Amyl cyclopentenone	4819-67-4	C10H18O	0	0	5.89	0.01	0	119.34	0	-8.44	0.0285985	1.54	0.390345	1.89711
Amylene hydrate	75-85-4	C5H12O	0.09	0.07	77.66	0.07	0.05	82.2	1.24	0.31	0.428745	0.37	0.835998	0.745746
Aniline	62-53-3	C6H7N	0.01	0	244.18	0.01	0	166.73	1.04	0.06	0.617318	0.21	0.840653	0.483412
Aniline, N-methyl-	100-61-8	C7H9N	0.01	0	210.63	0	0	241.01	6.72	2.75	0.495773	0.3	0.840653	0.601313
Azetidine, 2-phenyl-	22610-18-0	C9H11N	0.01	0	118.39	0.01	0.01	89.75	1.45	0.53	0.950264	0.02	0.998734	0.477387
Aziridine, 1-ethenyl-	5628-99-9	C4H7N	1.31	1.47	42.77	1.16	1.21	20.58	1.13	0.17	0.955353	0.02	0.998734	0.162161
Benzaldehyde, 2-chloro-	89-98-5	C7H5ClO	0.07	0.07	54.02	0.09	0.11	54.44	0.77	-0.38	0.902497	0.04	0.998734	0.118025
Benzaldehyde, 2-methyl-	529-20-4	C8H8O	0	0	5.89	0.01	0.01	113.81	0	-9.5	0.0760948	1.12	0.57502	1.57222
Benzaldehyde, 4-ethyl-	4748-78-1	C9H10O	0.01	0	235	0.02	0	185.02	0.65	-0.61	0.854728	0.07	0.998734	0.161781
Benzene	71-43-2	C6H6	0.3	0.3	43.38	0.28	0.28	34.83	1.09	0.13	0.849487	0.07	0.998734	0.453414
Benzene, (1-methylethyl)-	98-82-8	C9H12	0.01	0.01	10.77	0.01	0.01	22.57	0.74	-0.43	0.0259571	1.59	0.386945	1.76134
Benzene, 1-(1,5-dimethyl-4-hexenyl)-4-methyl-	644-30-4	C15H22	0.01	0.01	31.19	0.01	0.01	67.07	1.24	0.31	0.344839	0.46	0.775389	0.860386
Benzene, 1-ethenyl-3-methyl-	100-80-1	C9H10	0.01	0	154.66	0.01	0	172.59	0.56	-0.84	0.938914	0.03	0.998734	0.0916895
Benzene, 1-ethenyl-4-methyl-	622-97-9	C9H10	0.02	0	204.92	0	0	156.52	5.67	2.5	0.844485	0.07	0.998734	0.173674
Benzene, 1-ethyl-3-methyl-	620-14-4	C9H12	0.04	0.06	79.73	0.04	0.03	116.36	0.96	-0.06	0.649956	0.19	0.848775	0.404108
Benzene, 1-ethyl-4-methyl-	622-96-8	C9H12	0.02	0	154.79	0.04	0.02	116.71	0.49	-1.04	0.565131	0.25	0.840653	0.51239
Benzene, 1-methyl-2-propyl-	1074-17-5	C10H14	0.01	0	154.8	0.01	0	244.4	1.27	0.35	0.585234	0.23	0.840653	0.575536
Benzene, 1-methyl-3-(1-methylethenyl)-	1124-20-5	C10H12	0	0	237.69	0	0	237.82	0.94	-0.09	0.972439	0.01	0.998734	0.147628
Benzene, 1-methyl-3-[(4-methylphenyl)methyl]-	21895-16-9	C15H16	0	0	241.25	0	0	241.23	0.99	-0.01	0.996162	0	0.998734	0.106886
Benzene, 1,1'-(1,2-cyclobutanediyl)bis-, cis-	7694-30-6	C16H16	0	0	5.89	0	0	178.27	0.01	-7.4	0.173961	0.76	0.744482	1.22884
Benzene, 1,1'-dodecylidenebis[4-methyl-	55268-62-7	C26H38	0	0	125.82	0	0	54.53	0.72	-0.48	0.276062	0.56	0.744482	1.08012
Benzene, 1,1'-sulfonylbis[4-chloro-	80-07-9	C12H8Cl2O2S	0.04	0.01	188.04	0.05	0.01	134.18	0.79	-0.34	0.854412	0.07	0.998734	0.165983
Benzene, 1,2-dichloro-3-methyl-	32768-54-0	C7H6Cl2	0.05	0.06	97.46	0.05	0.05	64.9	1.05	0.07	0.602454	0.22	0.840653	0.473448
Benzene, 1,2,4-trichloro-3-methyl-	2077-46-5	C7H5Cl3	0.03	0.03	58.31	0.02	0.02	29.72	1.34	0.42	0.444769	0.35	0.840653	0.760874
Benzene, 1,3-bis(1,1-dimethylethyl)-	1014-60-4	C14H22	0.05	0.05	36.85	0.06	0.06	34.14	0.79	-0.34	0.315643	0.5	0.757933	0.897028
Benzene, 1,3-dimethyl-	108-38-3	C8H10	0	0	5.89	0.23	0.21	109.86	0	-13.79	0.0705852	1.15	0.57502	1.60193
Benzene, 1,3,5-trimethyl-2-octadecyl-	55282-67-2	C27H48	0.04	0.03	33.96	0.02	0.03	52.31	1.45	0.54	0.312365	0.51	0.757072	0.93833
Benzene, 1,4-dichloro-	106-46-7	C6H4Cl2	0.04	0.04	56.4	0.01	0.01	121.87	2.89	1.53	0.289709	0.54	0.744482	1.05056
Benzene, 1,4-dichloro-2-methyl-	19398-61-9	C7H6Cl2	0.08	0.08	68.58	0.07	0.07	62.83	1.12	0.16	0.976858	0.01	0.998734	0.136317
Benzene, 2,4-dichloro-1-methyl-	95-73-8	C7H6Cl2	0.06	0.05	37.3	0.06	0.06	65.9	1	0.01	0.418851	0.38	0.829176	0.787117
Benzene, 4-ethenyl-1,2-dimethyl-	27831-13-6	C10H12	0.01	0	156.3	0.01	0.02	80.31	0.51	-0.96	0.30142	0.52	0.744482	0.891931
Benzene, chloro-	108-90-7	C6H5Cl	0.02	0.02	12.46	0.03	0.02	51.09	0.67	-0.57	0.187468	0.73	0.744482	1.16825
Benzene, n-butyl-	104-51-8	C10H14	0.01	0.01	31.16	0	0	123.48	1.93	0.95	0.0761379	1.12	0.57502	1.56761
Benzene, pentamethyl-	700-12-9	C11H16	0.01	0.01	45.11	0	0	85.43	1.65	0.72	0.171351	0.77	0.744482	1.24259
Benzene, pentyl-	538-68-1	C11H16	0.01	0.01	70.57	0	0	241.16	7.06	2.82	0.0160374	1.79	0.386945	1.84813
Benzene, propyl-	103-65-1	C9H12	0.03	0.02	11.84	0.03	0.03	27.29	0.85	-0.23	0.292507	0.53	0.744482	0.966393
Benzenecarbothioic acid, 2,4,6-triethyl-, S-(2-phenylethyl) ester	64712-67-0	C21H26OS	0	0	154.06	0	0	238.78	1.45	0.53	0.593817	0.23	0.840653	0.621557
Benzenemethanol, a,a-dimethyl-	617-94-7	C9H12O	0	0	184.1	0.04	0	212.79	0.02	-5.96	0.541794	0.27	0.840653	0.534821
Benzoic acid, 3,4-dimethyl-, ethyl ester	33499-44-4	C11H14O2	0.02	0.03	79.07	0.02	0	175.05	1.22	0.29	0.32648	0.49	0.763842	0.865721
Benzoic acid, 4-ethoxy-, ethyl ester	23676-09-7	C11H14O3	0	0	238.81	0	0	80.86	0.23	-2.1	0.0916431	1.04	0.576954	1.3978
Benzoic acid, hydrazide	613-94-5	C7H8N2O	0.01	0.01	86.29	0.01	0.02	78.92	0.64	-0.64	0.855406	0.07	0.998734	0.203959
Benzonitrile, 4-chloro-	623-03-0	C7H4ClN	0.23	0.26	54.83	0.18	0.2	86.55	1.29	0.37	0.544716	0.26	0.840653	0.530398
betaÂ-Myrcene	123-35-3	C10H16	0.06	0.06	22.54	0.06	0.05	31.31	1.1	0.14	0.433494	0.36	0.83715	0.705596
betaÂ-Phellandrene	555-10-2	C10H16	0.02	0.03	78.14	0.02	0.02	111.24	1.09	0.12	0.640183	0.19	0.847496	0.5902
Betazole	105-20-4	C5H9N3	0	0	241.63	0	0	111.47	0.32	-1.66	0.259804	0.59	0.744482	1.08198
Bicyclo[2.2.2]oct-2-ene	931-64-6	C8H12	0.01	0.01	80.38	0.11	0.11	88.83	0.13	-2.94	0.434715	0.36	0.83715	0.785989
Bicyclo[3.1.0]hex-2-ene, 2-methyl-5-(1-methylethyl)-	2867-05-2	C10H16	0.01	0.01	53.95	0.01	0.01	70.37	1.02	0.03	0.953739	0.02	0.998734	0.171868
Bicyclo[3.1.0]hexane, 4-methylene-1-(1-methylethyl)-	3387-41-5	C10H16	0	0	243.34	0	0	135.34	0.51	-0.97	0.304651	0.52	0.748722	0.883711
Bicyclo[3.1.1]hept-2-ene, 3,6,6-trimethyl-	4889-83-2	C10H16	0	0	153.59	0	0	112.26	0.6	-0.73	0.579635	0.24	0.840653	0.543587
Bicyclo[4.2.0]octa-1,3,5-triene	694-87-1	C8H8	0.37	0.36	22.31	0.4	0.41	34.3	0.93	-0.1	0.858108	0.07	0.998734	0.386924
Borane carbonyl	13205-44-2	CH3BO	0.02	0	244.78	0.06	0	155.34	0.39	-1.37	0.536094	0.27	0.840653	0.570032
Boron trifluoride	7637-07-2	BF3	0.01	0.01	86.71	0.18	0.02	225.69	0.06	-4.07	0.983296	0.01	0.998734	0.0216249
Butanal	123-72-8	C4H8O	0.58	0.54	47.55	0.86	0.95	55.79	0.68	-0.55	0.440488	0.36	0.840653	0.796673
Butanal, 2-methyl-	96-17-3	C5H10O	0.19	0.19	55.51	0.09	0.11	79.42	2.19	1.13	0.182177	0.74	0.744482	1.18981
Butanal, 3-methyl-	590-86-3	C5H10O	1.03	1.03	21.27	0.66	0.67	35.69	1.55	0.63	0.0205103	1.69	0.386945	1.80224
Butane, 1-isocyano-	2769-64-4	C5H9N	0.33	0.01	236.49	0.12	0	231.62	2.68	1.42	0.640564	0.19	0.847496	0.425077
Butane, 2-nitro-	600-24-8	C4H9NO2	0.03	0	223.69	0.07	0.01	145.48	0.46	-1.11	0.325044	0.49	0.763842	1.06095
Butanedioic acid, diethyl ester	123-25-1	C8H14O4	0	0	114.16	0	0	238.89	2.75	1.46	0.277607	0.56	0.744482	0.965176
Butanoic acid, 2-ethyl-, methyl ester	816-11-5	C7H14O2	0.01	0.01	129.79	0.01	0	117.74	1.9	0.93	0.565442	0.25	0.840653	0.511445
Butanoic acid, 2-ethyl-2,3,3-trimethyl-	38541-67-2	C9H18O2	0.13	0.12	50.12	0.02	0.02	98.27	5.63	2.49	0.0593459	1.23	0.57502	1.6604
Butanoic acid, 2-ethyl-2,3,3-trimethyl-, methyl ester	67732-11-0	C10H20O2	0	0	243.66	0	0	242.55	1.79	0.84	0.964776	0.02	0.998734	0.219893
Butanoic acid, 2-methyl-, ethyl ester	7452-79-1	C7H14O2	0.15	0.15	50.7	0.03	0.03	35.43	4.85	2.28	0.000281855	3.55	0.109642	2.35895
Butanoic acid, 2,3-dimethyl-2-(1-methylethyl)-	23119-04-2	C9H18O2	0.02	0.01	112.34	0.01	0	182.87	3.43	1.78	0.25045	0.6	0.744482	0.994788
Butanoic acid, 3-methyl-, ethyl ester	108-64-5	C7H14O2	0.1	0.11	60.81	0.02	0.01	46.72	5.82	2.54	0.00080714	3.09	0.209318	2.27262
Butanoic acid, anhydride	106-31-0	C8H14O3	0.01	0.01	80.49	0.01	0.01	81.76	1.13	0.17	0.961732	0.02	0.998734	0.359337
Butanoic acid, ethyl ester	105-54-4	C6H12O2	0.21	0.16	59.15	0.17	0.17	18.33	1.26	0.33	0.58195	0.24	0.840653	0.559478
Carbamic acid, (cyanomethyl)-, 1,1-dimethylethyl ester	85363-04-8	C7H12N2O2	0	0	173.25	0	0.01	79.98	1.02	0.03	0.351504	0.45	0.77708	0.901752
Carbamodithioic acid, [(benzoylamino)carbonyl]-, methyl ester	114676-40-3	C10H10N2O2S2	0.03	0	244.83	0.07	0	156.37	0.48	-1.07	0.54269	0.27	0.840653	0.558141
Carbamodithioic acid, dibutyl-, methyl ester	38351-44-9	C10H21NS2	0.33	0.28	82.72	0.13	0.12	54.53	2.56	1.36	0.0626218	1.2	0.57502	1.50877
Carbamodithioic acid, diethyl-, methyl ester	686-07-7	C6H13NS2	1.03	1.08	74.88	0.68	0.74	65.87	1.52	0.6	0.593778	0.23	0.840653	0.497979
Carbonimidodithioic acid, methyl-, dimethyl ester	18805-25-9	C4H9NS2	0.12	0.12	76.9	0.04	0.03	75.53	3.18	1.67	0.0894305	1.05	0.576954	1.39743
Carveol	99-48-9	C10H16O	0	0	156.94	0.01	0.01	83.19	0.39	-1.35	0.254658	0.59	0.744482	1.00856
Cetene	629-73-2	C16H32	0.03	0.03	22.31	0.02	0.02	82.19	1.92	0.94	0.142902	0.84	0.744482	1.32355
CH3C(O)CH2CH2OH	590-90-9	C4H8O2	0.08	0	244.9	0.14	0.05	130.45	0.56	-0.83	0.286485	0.54	0.744482	0.914849
CH3NHCH2CN	5616-32-0	C3H6N2	0.01	0	155.05	0.03	0.02	115.5	0.24	-2.07	0.482742	0.32	0.840653	0.745063
cis-p-Mentha-2,8-dien-1-ol	3886-78-0	C10H16O	0.01	0.02	78.71	0.01	0	162.78	1.17	0.22	0.335932	0.47	0.773961	0.868062
cis,cis-4,6-Octadienol	860473-40-1	C8H14O	0.17	0.1	129.77	0.02	0	244.78	6.9	2.79	0.0948348	1.02	0.576954	1.37873
Cyanamide	420-04-2	CH2N2	0	0	243.25	0.04	0	161.95	0.06	-4.17	0.408134	0.39	0.818372	0.78474
Cyclobutane, 1,2,3,4-tetramethyl-	69531-57-3	C8H16	0	0	240.78	0	0	241.86	0.74	-0.44	0.972711	0.01	0.998734	0.169283
Cyclobutylamine	2516-34-9	C4H9N	1.78	0.89	122.67	1.59	0.65	135.24	1.12	0.17	0.993404	0	0.998734	0.103768
Cyclohexane-d12	1735-17-7	C6D12	112.54	108.4	15.29	56.15	59.66	44.42	2	1	0.0257543	1.59	0.386945	1.89862
Cyclohexane, (1-methylethyl)-	696-29-7	C9H18	0.01	0	197.82	0	0	242.94	3.79	1.92	0.526545	0.28	0.840653	0.554603
Cyclohexane, [(1-methylpropyl)thio]-	7133-22-4	C10H20S	0.53	0.6	50.36	0.32	0.28	111.13	1.63	0.7	0.259424	0.59	0.744482	0.983818
Cyclohexane, 1-ethynyl-1-isocyano-	138313-44-7	C9H11N	0.01	0	155.58	0	0	163.21	5.24	2.39	0.807122	0.09	0.990254	0.233851
Cyclohexane, 1-isopropyl-1-methyl-	16580-26-0	C10H20	0	0	154.7	0	0	11.88	188.83	7.56	0.180091	0.74	0.744482	1.21578
Cyclohexane, 1,1,3-trimethyl-	3073-66-3	C9H18	0.03	0.02	136.41	0.01	0	155.82	2.12	1.08	0.584033	0.23	0.840653	0.741035
Cyclohexane, 1,1'-[1,2-bis(1,1-dimethylethyl)-1,2-ethanediyl]bis-, (R*,R*)-(betaÃÂbetaÃÂbetaÃÂbetaÃÂ±)-	65149-85-1	C22H42	0.02	0	159.69	0.01	0	244.17	3.07	1.62	0.530931	0.27	0.840653	0.650503
Cyclohexane, decyl-	1795-16-0	C16H32	0.01	0.01	112.1	0	0	242.69	6.21	2.64	0.229841	0.64	0.744482	1.05122
Cyclohexane, octyl-	1795-15-9	C14H28	0.01	0.01	84.66	0.01	0.01	30.65	0.8	-0.32	0.208485	0.68	0.744482	1.13939
Cyclohexane, undecyl-	54105-66-7	C17H34	0.01	0.01	94.54	0.01	0.01	82.54	1	0	0.981688	0.01	0.998734	0.0876185
Cyclohexanol, 1-methyl-4-(1-methylethyl)-	21129-27-1	C10H20O	0.01	0	244.26	0.01	0	164.08	0.67	-0.57	0.565646	0.25	0.840653	0.53946
Cyclohexanone	108-94-1	C6H10O	0	0	244.06	0.01	0	244.19	0.83	-0.27	0.977215	0.01	0.998734	0.236874
Cyclohexene	110-83-8	C6H10	0	0	242.55	0.01	0	172.36	0.32	-1.62	0.509907	0.29	0.840653	0.619533
Cyclohexene, 1-methyl-3-(1-methylethyl)-	13828-31-4	C10H18	0	0	5.89	0	0	240.54	0.02	-5.82	0.357501	0.45	0.777166	0.867715
Cyclohexene, 1-methyl-4-(1-methylethenyl)-, (S)-	5989-54-8	C10H16	0.35	0.36	30.51	0.31	0.32	54.95	1.14	0.19	0.440993	0.36	0.840653	0.792927
Cyclopenta[g]-2-benzopyran, 1,3,4,6,7,8-hexahydro-4,6,6,7,8,8-hexamethyl-	1222-05-5	C18H26O	0	0	53.29	0	0	22.5	0.73	-0.46	0.127906	0.89	0.705753	1.33204
Cyclopentane, 1-ethyl-1-methyl-	16747-50-5	C8H16	0	0	159.25	0	0	153.9	1.18	0.24	0.984897	0.01	0.998734	0.0708363
Cyclopentane, 1-hexyl-3-methyl-	61142-68-5	C12H24	0.01	0	117.01	0.01	0	126.2	0.91	-0.14	0.978332	0.01	0.998734	0.41163
Cyclopentane, nonyl-	2882-98-6	C14H28	0.02	0	194.51	0	0	11.88	1060.03	10.05	0.180485	0.74	0.744482	1.32259
Cyclopentanecarboxylic acid, 3-methyl-4-methylene-, methyl ester, cis-	87753-69-3	C9H14O2	0.05	0.04	35.05	0.09	0.09	45.77	0.55	-0.86	0.0532805	1.27	0.57502	1.55355
Cyclopentene	142-29-0	C5H8	0	0	243.03	0.01	0	116.66	0.39	-1.38	0.281652	0.55	0.744482	0.927114
Cycloprop[a]indene, 1,1a,6,6a-tetrahydro-	15677-15-3	C10H10	0.01	0.01	20.35	0.01	0.01	80.68	0.64	-0.64	0.681193	0.17	0.871658	0.444842
Cyclopropane, (2,2-dimethylpropylidene)-	39647-71-7	C8H14	0.12	0	157.75	0.06	0	218.71	2.02	1.02	0.897551	0.05	0.998734	0.139729
Cyclopropane, 1-(2-methylbutyl)-1-(1-methylpropyl)-	64723-36-0	C12H24	0.02	0	244.75	0.02	0	244.77	0.88	-0.18	0.98264	0.01	0.998734	0.346659
Cyclopropane, 1-butyl-1-methyl-2-propyl-	41977-34-8	C11H22	0	0	5.89	0.08	0	217.4	0	-12.34	0.174729	0.76	0.744482	1.245
Cyclopropane, 1-butyl-2-(2-methylpropyl)-	41977-35-9	C11H22	0	0	5.89	0.01	0	136.55	0	-9.07	0.0790813	1.1	0.57502	1.6083
Cyclopropane, 1,1-dimethyl-	1630-94-0	C5H10	0.06	0.01	169.81	0.01	0	244.34	9.07	3.18	0.241109	0.62	0.744482	1.04251
Cyclopropane, 2-(1,1-dimethyl-2-propenyl)-1,1-dimethyl-	81051-15-2	C10H18	0	0	238.15	0	0	239.93	0.75	-0.42	0.976986	0.01	0.998734	0.0438501
Cyclopropanecarboxylic acid, 1-(2-propenyl)-, 1,1-dimethylethyl ester	108546-98-1	C11H18O2	0	0	153.98	0.01	0.01	93.89	0.34	-1.57	0.252704	0.6	0.744482	0.977362
Cyclopropyl carbinol	2516-33-8	C4H8O	0	0	243.67	0.21	0.07	132.8	0.01	-6.09	0.0569331	1.24	0.57502	1.53749
Decanal	112-31-2	C10H20O	0.37	0.36	45.36	0.25	0.25	60.38	1.48	0.57	0.191751	0.72	0.744482	1.11858
Decane	124-18-5	C10H22	0.07	0	174.34	0.03	0.01	137.57	2.4	1.26	0.731059	0.14	0.913793	0.303152
Decane, 2,3,5,8-tetramethyl-	192823-15-7	C14H30	0.17	0.21	81.44	0.07	0.05	106.88	2.27	1.18	0.828385	0.08	0.998734	0.22252
Decane, 2,3,6-trimethyl-	62238-12-4	C13H28	0	0	243.78	0	0	243.4	1.23	0.3	0.98964	0	0.998734	0.208952
Decane, 2,3,7-trimethyl-	62238-13-5	C13H28	0.02	0	211.25	0.01	0	244.57	1.39	0.47	0.627066	0.2	0.840653	0.475498
Decane, 2,4-dimethyl-	2801-84-5	C12H26	0.01	0	182.52	0.01	0.01	112.43	0.9	-0.16	0.625811	0.2	0.840653	0.467754
Decane, 2,4,6-trimethyl-	62108-27-4	C13H28	0.07	0.04	132.2	0	0	11.88	3840.15	11.91	0.07745	1.11	0.57502	1.56856
Decane, 2,5,9-trimethyl-	62108-22-9	C13H28	0	0	242.54	0.01	0.01	89.99	0.19	-2.41	0.0857356	1.07	0.57502	1.41666
Decane, 2,9-dimethyl-	1002-17-1	C12H26	0.08	0.09	65.04	0.1	0.09	41.05	0.8	-0.33	0.354723	0.45	0.777166	0.892419
Decane, 3-ethyl-3-methyl-	17312-66-2	C13H28	0.01	0	161.79	0.01	0	156.32	1.26	0.33	0.995651	0	0.998734	0.146645
Decane, 3,7-dimethyl-	17312-54-8	C12H26	0.4	0	155.59	0.08	0.01	230.44	4.9	2.29	0.946501	0.02	0.998734	0.323128
Decane, 4-ethyl-	1636-44-8	C12H26	0.07	0.05	85.86	0.03	0.03	65.23	2.17	1.12	0.292746	0.53	0.744482	0.987358
Decane, 5-propyl-	17312-62-8	C13H28	0.06	0.06	87.7	0.03	0.01	126.4	1.96	0.97	0.530882	0.28	0.840653	0.549835
Decanoic acid, ethyl ester	110-38-3	C12H24O2	1.02	0.8	75.11	0.35	0.27	52.97	2.88	1.53	0.0172956	1.76	0.386945	1.85741
di-tert-Butyl dicarbonate	24424-99-5	C10H18O5	1.21	0	244.71	1	0	241.98	1.2	0.27	0.908307	0.04	0.998734	0.112359
Di-tert-butyl peroxide	110-05-4	C8H18O2	0.42	0.4	30.15	0.49	0.52	20.85	0.86	-0.22	0.30875	0.51	0.750647	0.978615
Diallyl carbonate	15022-08-9	C7H10O3	0	0	156.33	0.02	0	206.9	0.19	-2.36	0.841247	0.08	0.998734	0.3199
Diazene, butyl[1-(2,2-dimethylhydrazino)ethyl]-	61940-95-2	C8H20N4	0	0	154.19	0.01	0	214.12	0.4	-1.32	0.940478	0.03	0.998734	0.127265
Dihydroxyacetic acid	563-96-2	C2H4O4	0.03	0	161.64	0.01	0	154.92	3.36	1.75	0.891503	0.05	0.998734	0.169544
Dimethyl sulfide	75-18-3	C2H6S	0.08	0.05	95.71	0.05	0.04	76.03	1.52	0.61	0.341288	0.47	0.775389	0.861072
Diphenyl sulfone	127-63-9	C12H10O2S	0.1	0.1	10.38	0.78	0.69	69.19	0.13	-2.94	0.00238784	2.62	0.23859	2.36755
Disulfide, bis(1,1,3,3-tetramethylbutyl)	29956-99-8	C16H34S2	0.25	0.08	166.84	0.28	0.22	88.39	0.87	-0.21	0.294912	0.53	0.744482	1.12493
Disulfide, dimethyl	624-92-0	C2H6S2	0.01	0	156.97	0.02	0.01	120.27	0.77	-0.38	0.60447	0.22	0.840653	0.500312
DL-2,3-Butanediol	6982-25-8	C4H10O2	0.14	0.05	163	0.01	0	244.53	13.9	3.8	0.0802588	1.1	0.57502	1.43607
dl-Alanine	302-72-7	C3H7NO2	0.02	0	166.09	0.03	0.01	131.66	0.72	-0.47	0.60741	0.22	0.840653	0.486152
dl-Alanine ethyl ester	17344-99-9	C5H11NO2	0.15	0.05	129.51	0.04	0	172.48	3.35	1.74	0.533699	0.27	0.840653	0.545858
dl-Alanyl-l-alanine	59247-16-4	C6H12N2O3	0.44	0	203.81	1.86	0.58	136.52	0.24	-2.08	0.30723	0.51	0.749295	0.948086
dl-Allo-cystathionine	56-88-2	C7H14N2O4S	0.01	0	178.12	0	0	154.85	1.99	0.99	0.944099	0.02	0.998734	0.141954
dl-Isoleucine, ethyl ester	55056-62-7	C8H17NO2	0.02	0	244.74	0.06	0.07	84.98	0.3	-1.71	0.09709	1.01	0.578078	1.37754
dl-Serine	302-84-1	C3H7NO3	0.02	0.02	90.76	0	0	11.88	970.44	9.92	0.0260357	1.58	0.386945	1.93411
Dodecanal	112-54-9	C12H24O	0.14	0.15	69.16	0.09	0.09	78.43	1.46	0.54	0.370246	0.43	0.778411	0.820157
Dodecane	112-40-3	C12H26	2.68	3.13	48.6	1.54	1.48	81.06	1.74	0.8	0.4393	0.36	0.840653	0.693092
Dodecane, 2-methyl-	1560-97-0	C13H28	0.01	0.01	119.13	0	0	243.17	4.82	2.27	0.243219	0.61	0.744482	1.0123
Dodecane, 2,6,10-trimethyl-	3891-98-3	C15H32	0.01	0	165.91	0.01	0	244.34	1.53	0.61	0.581245	0.24	0.840653	0.490546
Dodecane, 2,6,11-trimethyl-	31295-56-4	C15H32	0.31	0.29	94.6	0.21	0.06	142.7	1.49	0.57	0.494606	0.31	0.840653	0.59758
Dodecane, 2,7,10-trimethyl-	74645-98-0	C15H32	0.03	0.03	105.27	0.02	0.03	85.97	1.23	0.3	0.97528	0.01	0.998734	0.276242
Dodecane, 3-methyl-	17312-57-1	C13H28	0.02	0.02	95.95	0.01	0.02	78.98	1.63	0.7	0.903339	0.04	0.998734	0.293791
Dodecane, 4-methyl-	6117-97-1	C13H28	0.08	0.08	88.13	0.1	0.1	86.67	0.85	-0.24	0.590504	0.23	0.840653	0.475845
Dodecane, 4,6-dimethyl-	61141-72-8	C14H30	0.07	0	229.05	0.12	0.03	161.06	0.57	-0.81	0.545771	0.26	0.840653	0.58236
Dodecanoic acid	143-07-7	C12H24O2	0.03	0.03	43.9	0.01	0.01	73.09	2.46	1.3	0.168052	0.77	0.744482	1.23032
Dodecanoic acid, ethyl ester	106-33-2	C14H28O2	1.66	1.26	81.34	0.48	0.39	67.73	3.47	1.79	0.0226666	1.64	0.386945	1.81008
Eicosane	112-95-8	C20H42	0.06	0.07	50.65	0.04	0.05	78.9	1.71	0.77	0.484588	0.31	0.840653	0.612419
Eicosanoic acid, 2-ethyl-2-methyl-, methyl ester	55282-04-7	C24H48O2	0.12	0.1	72.68	0.07	0.04	128.41	1.89	0.92	0.122162	0.91	0.678872	1.37513
Enanthamide	628-62-6	C7H15NO	0	0	5.89	0.01	0	156.31	0	-9.01	0.172557	0.76	0.744482	1.2346
Ethanamine, 2-propoxy-	42185-03-5	C5H13NO	0.18	0.05	135.91	0.1	0.04	163.47	1.81	0.85	0.914796	0.04	0.998734	0.322557
Ethane, 1,1-diethoxy-	105-57-7	C6H14O2	0.12	0.14	37.22	0.47	0.15	176.74	0.26	-1.93	0.366653	0.44	0.778411	0.783842
Ethane, 1,2-dichloro-	107-06-2	C2H4Cl2	0.08	0.03	114.55	0.22	0.12	136.96	0.37	-1.43	0.532814	0.27	0.840653	0.548566
Ethane, 1,2-diethoxy-	629-14-1	C6H14O2	0.02	0	195.5	0	0	11.88	1319.36	10.37	0.179679	0.75	0.744482	1.2208
Ethane, isothiocyanato-	542-85-8	C3H5NS	0.05	0.03	99.26	0.01	0	172.19	3.05	1.61	0.0944684	1.02	0.576954	1.37871
Ethane, methoxy-	540-67-0	C3H8O	0.02	0.02	109.75	0.01	0	244.62	1.78	0.83	0.286197	0.54	0.744482	0.937251
Ethanedioic acid, dibutyl ester	2050-60-4	C10H18O4	0	0	242.8	0	0	241.66	1.51	0.6	0.968581	0.01	0.998734	0.20881
Ethanol	64-17-5	C2H6O	33.83	27.95	70.54	44.67	40.9	42.03	0.76	-0.4	0.244261	0.61	0.744482	1.01425
Ethanol, 2-(2-ethoxyethoxy)-	111-90-0	C6H14O3	0	0	243.03	0.02	0.02	19.84	0.09	-3.49	0.00253312	2.6	0.23859	2.36865
Ethanol, 2-(dodecyloxy)-	4536-30-5	C14H30O2	0.02	0.02	34.86	0.03	0.03	36.05	0.89	-0.17	0.624964	0.2	0.840653	0.726523
Ethanol, 2-(methylamino)-	109-83-1	C3H9NO	0.3	0.04	220.58	0.01	0	244.6	24.75	4.63	0.230153	0.64	0.744482	1.03424
Ethanol, 2-[2-(2-butoxyethoxy)ethoxy]-	143-22-6	C10H22O4	0.01	0	244.55	0.03	0	244.81	0.34	-1.57	0.926851	0.03	0.998734	0.126815
Ethanol, 2-ethoxy-	110-80-5	C4H10O2	0	0	5.89	0.01	0.01	63.72	0	-9.23	0.00405453	2.39	0.23859	2.31579
Ethanol, 2-methoxy-, carbonate (2:1)	626-84-6	C7H14O5	0.07	0.07	100.43	0.01	0	244.6	6.15	2.62	0.0924934	1.03	0.576954	1.38572
Ethanol, 2,2'-oxybis-	111-46-6	C4H10O3	0.03	0.04	81.42	0.01	0	165.77	2.31	1.21	0.285844	0.54	0.744482	0.919432
Ethanol, pentamethyl-	594-83-2	C7H16O	0.01	0	161.5	0.03	0.02	115.7	0.46	-1.12	0.822011	0.09	0.998734	0.359767
Ethanone, 1-(1-cyclohexen-1-yl)-	932-66-1	C8H12O	0	0	242.04	0	0	171.05	0.36	-1.49	0.514189	0.29	0.840653	0.702597
Ethanone, 1-(3-methylphenyl)-	585-74-0	C9H10O	0.01	0	156.3	0.02	0.02	70.32	0.34	-1.54	0.0922291	1.04	0.576954	1.47224
Ethanone, 1-(4-methylphenyl)-	122-00-9	C9H10O	0.01	0.01	89.49	0.01	0.01	117.94	1.12	0.16	0.642085	0.19	0.847496	0.411544
Ethanone, 1-oxiranyl-	4401-11-0	C4H6O2	0	0	243.83	0	0	243.39	1.36	0.45	0.981792	0.01	0.998734	0.101582
Ethanone, 1,1'-(1,4-phenylene)bis-	1009-61-6	C10H10O2	0.01	0.01	54.49	0.01	0.01	89.98	1.44	0.53	0.493377	0.31	0.840653	0.743209
Ethanone, 1,1'-(6-methoxy-2,5-benzofurandiyl)bis-	23840-15-5	C13H12O4	0	0	113.16	0	0	158.18	1.48	0.57	0.588655	0.23	0.840653	0.537826
Ethanone, 2,2-dihydroxy-1-phenyl-	1075-06-5	C8H8O3	0.09	0	161.43	0.03	0	244.81	2.84	1.51	0.541028	0.27	0.840653	0.55939
Ethene, 1,1-difluoro-	75-38-7	C2H2F2	0.01	0	244.58	0.09	0.08	69.98	0.12	-3.08	0.00307136	2.51	0.23859	2.26751
Ethene, 1,2-difluoro-	1691-13-0	C2H2F2	0	0	243.88	0.05	0.05	91.47	0.08	-3.67	0.0639511	1.19	0.57502	1.54667
Ethene, fluoro-	75-02-5	C2H3F	0.17	0.13	106.95	0	0	11.88	9832.38	13.26	0.0262927	1.58	0.386945	1.93216
Ether, 2-ethylhexyl tert-butyl	83704-03-4	C12H26O	0.01	0	184.79	0.01	0.01	119	0.51	-0.97	0.550308	0.26	0.840653	0.695975
Ethyl 3-methyl-2-oxobutyrate	20201-24-5	C7H12O3	0.21	0.2	29.89	0.17	0.18	57.57	1.24	0.3	0.358615	0.45	0.777166	0.832116
Ethyl 3,5-dimethylbenzoate	21239-29-2	C11H14O2	0.01	0	156.94	0.04	0.03	104.63	0.26	-1.94	0.245053	0.61	0.744482	1.00788
Ethyl 9-decenoate	67233-91-4	C12H22O2	0	0	243.4	0	0	11.88	155.56	7.28	0.368666	0.43	0.778411	0.81294
Ethyl 9-hexadecenoate	54546-22-4	C18H34O2	1.52	1.59	46	0.66	0.79	47	2.31	1.21	0.0269665	1.57	0.386945	1.75446
Ethyl Acetate	141-78-6	C4H8O2	13.97	14.97	52.25	4.19	3.98	61.98	3.33	1.74	0.00930987	2.03	0.320668	1.9444
Ethyl formate	109-94-4	C3H6O2	0.91	0.88	7.32	0.84	0.76	26.52	1.08	0.11	0.380349	0.42	0.778714	0.842509
Ethyl methanesulfinate	819-75-0	C3H8O2S	0.03	0.03	16.38	0.03	0.03	11.41	0.92	-0.12	0.323542	0.49	0.763842	0.904449
Ethyl trans-4-decenoate	76649-16-6	C12H22O2	0.01	0	154.98	0.01	0	244.17	2.31	1.21	0.549728	0.26	0.840653	0.720199
Ethyl tridecanoate	28267-29-0	C15H30O2	0.05	0.05	71.13	0.01	0	125.11	10.35	3.37	0.0210654	1.68	0.386945	1.94682
Ethylbenzene	100-41-4	C8H10	0.19	0.19	9.71	0.24	0.24	14	0.81	-0.3	0.0147025	1.83	0.386945	1.86256
Etidocaine	36637-18-0	C17H28N2O	0.03	0.02	83.84	0.02	0.02	36.86	1.37	0.45	0.737333	0.13	0.917832	0.576843
Etonitazene	911-65-9	C22H28N4O3	0.01	0	154.51	0.01	0.01	82.44	0.81	-0.31	0.342782	0.46	0.775389	0.966226
Eucalyptol	470-82-6	C10H18O	0.01	0.01	30.14	0.01	0.01	17.58	0.86	-0.22	0.230148	0.64	0.744482	1.04957
Formamide	75-12-7	CH3NO	0.52	0.5	25.03	0.06	0	244.88	8.18	3.03	0.00351354	2.45	0.23859	2.32506
Formamide, N,N-dimethyl-	68-12-2	C3H7NO	0.76	0.39	111.93	0.88	0.42	136.11	0.86	-0.21	0.973059	0.01	0.998734	0.215852
Formamidoxime	624-82-8	CH4N2O	0	0	242.69	0	0	165.22	0.52	-0.94	0.533289	0.27	0.840653	0.665245
Formic acid, 1,1-dimethylethyl ester	762-75-4	C5H10O2	0.53	0.39	118.08	0.45	0.23	132.04	1.17	0.23	0.994415	0	0.998734	0.308953
Formic acid, dodecyl ester	28303-42-6	C13H26O2	0.19	0.1	124.77	0.4	0.35	97.52	0.48	-1.06	0.554369	0.26	0.840653	0.571924
Formic acid, heptyl ester	112-23-2	C8H16O2	0.01	0	244.26	0.01	0	174.49	1.08	0.11	0.61654	0.21	0.840653	0.485205
Fumaronitrile	764-42-1	C4H2N2	0.01	0.01	106.66	0.01	0	130.5	0.72	-0.47	0.722411	0.14	0.90651	0.34848
Furan, 2-(1-pentenyl)-, (E)-	20992-69-2	C9H12O	0	0	5.89	0	0	154.18	0.01	-6.3	0.181647	0.74	0.744482	1.21819
Furan, 2-butyltetrahydro-	1004-29-1	C8H16O	0.07	0.06	39.22	0.05	0.05	56.06	1.31	0.39	0.25553	0.59	0.744482	0.977692
Furan, 2-ethyl-	3208-16-0	C6H8O	0.04	0.04	56.97	0.04	0.02	124.37	1.08	0.11	0.118601	0.93	0.667385	1.38989
Furan, 2-methoxy-	25414-22-6	C5H6O2	0	0	242.65	0	0	170.29	0.43	-1.2	0.536789	0.27	0.840653	0.552269
Furan, 2-methyl-5-(methylthio)-	13678-59-6	C6H8OS	0	0	153.51	0	0	159.6	1.41	0.5	0.942297	0.03	0.998734	0.106681
Furan, 2-pentyl-	3777-69-3	C9H14O	1.18	1.18	78.75	1.1	0.81	97.43	1.08	0.11	0.938813	0.03	0.998734	0.0906639
Furan, 2,3-dihydro-	1191-99-7	C4H6O	0.1	0.1	13.56	0.14	0.14	15.67	0.72	-0.48	0.00255775	2.59	0.23859	2.14166
Furan, 2,3-dihydro-4-(1-methylpropyl)-, (S)-	34379-54-9	C8H14O	0	0	241.51	0	0	113.21	0.24	-2.03	0.245165	0.61	0.744482	1.10158
Furan, 2,5-diethyltetrahydro-	41239-48-9	C8H16O	0.01	0.01	41.88	0.01	0.01	40.13	1.13	0.17	0.710903	0.15	0.900786	0.34255
Furan, tetrahydro-2,2-dimethyl-5-(1-methylpropyl)-	33978-70-0	C10H20O	0.01	0	158.09	0.03	0.01	130.08	0.28	-1.83	0.516349	0.29	0.840653	0.583663
Furan, tetrahydro-2,2,4,4-tetramethyl-	3358-28-9	C8H16O	0.75	0.7	101.93	1.73	1.39	60.29	0.43	-1.2	0.177451	0.75	0.744482	1.24161
gamma-Dodecalactone	2305-05-7	C12H22O2	0	0	103.61	0.01	0.01	113.51	0.62	-0.68	0.778712	0.11	0.961647	0.342023
gamma-Terpinene	99-85-4	C10H16	0	0	85.21	0	0	37.94	0.84	-0.25	0.228375	0.64	0.744482	1.08644
Glycine	56-40-6	C2H5NO2	0	0	241.22	0.02	0	225.15	0.06	-4.08	0.451308	0.35	0.840653	0.669162
Heptadecane	629-78-7	C17H36	0.16	0.04	162.24	0.29	0.27	67.65	0.57	-0.81	0.232267	0.63	0.744482	1.01751
Heptadecane, 2-methyl-	1560-89-0	C18H38	0.02	0.03	81.6	0.02	0.01	112.19	1.43	0.52	0.596918	0.22	0.840653	0.742164
Heptadecane, 2,6-dimethyl-	54105-67-8	C19H40	0.21	0.22	65.19	0.08	0	244.9	2.68	1.42	0.0232709	1.63	0.386945	1.77597
Heptadecane, 2,6,10,14-tetramethyl-	18344-37-1	C21H44	0.35	0.4	41.19	0.28	0.24	51.92	1.28	0.36	0.373295	0.43	0.778411	0.772363
Heptadecane, 3-methyl-	6418-44-6	C18H38	0.08	0.08	31.8	0.06	0.05	39.78	1.36	0.45	0.171127	0.77	0.744482	1.15258
Heptadecanoic acid, ethyl ester	14010-23-2	C19H38O2	0.03	0.03	45.23	0.01	0	157.75	3.41	1.77	0.0239581	1.62	0.386945	1.92781
Heptanal	111-71-7	C7H14O	0.67	0.67	75.83	0.81	0.65	46.89	0.82	-0.28	0.35855	0.45	0.777166	0.828763
Heptane, 1-(2-butenyloxy)-, (E)-	56052-77-8	C11H22O	0.02	0	174.04	0.01	0	193.12	1.84	0.88	0.920706	0.04	0.998734	0.0910667
Heptane, 1-(2-propenyloxy)-	16519-24-7	C10H20O	0	0	238.24	0	0	110.8	0.29	-1.78	0.236996	0.63	0.744482	1.02734
Heptane, 2,2,6,6-tetramethyl-4-methylene-	141-70-8	C12H24	0.04	0.04	117.58	0.03	0.03	103.77	1.25	0.33	0.950187	0.02	0.998734	0.13686
Heptane, 2,4-dimethyl-	2213-23-2	C9H20	0.53	0.68	71.16	0.46	0.53	57.45	1.15	0.2	0.994016	0	0.998734	0.247181
Heptane, 3-ethyl-2-methyl-	14676-29-0	C10H22	0	0	5.89	0.12	0	160.99	0	-12.83	0.173199	0.76	0.744482	1.23414
Heptane, 3-methylene-	1632-16-2	C8H16	0.11	0.1	92.06	0.26	0.31	57.65	0.41	-1.29	0.143647	0.84	0.744482	1.34415
Heptane, 5-ethyl-2-methyl-	13475-78-0	C10H22	0.32	0.04	144.67	0.21	0.02	222.26	1.49	0.57	0.288499	0.54	0.744482	0.912875
Heptanoic acid, ethyl ester	106-30-9	C9H18O2	0.14	0.13	29.6	0.14	0.11	39.05	0.98	-0.03	0.985296	0.01	0.998734	0.110888
Heptylcyclohexane	5617-41-4	C13H26	0.01	0.02	61.03	0	0	11.88	859.67	9.75	0.00429339	2.37	0.23859	2.29685
HEX-5-EN-3-OL	688-99-3	C6H12O	0	0	5.89	0.26	0.01	236.83	0	-13.95	0.082545	1.08	0.57502	1.54775
Hexadecane	544-76-3	C16H34	1.4	1.38	24.61	0.88	0.88	28.02	1.6	0.67	0.0149938	1.82	0.386945	1.87632
Hexadecane, 3-methyl-	6418-43-5	C17H36	0.02	0.02	59.67	0.02	0.02	56.83	1.36	0.44	0.900142	0.05	0.998734	0.306652
Hexadecane, 4-methyl-	25117-26-4	C17H36	0.03	0.02	121.93	0.01	0	244.13	5.62	2.49	0.238468	0.62	0.744482	1.00958
Hexadecanoic acid, ethyl ester	628-97-7	C18H36O2	11.7	12.74	39.41	6.66	7.5	43.16	1.76	0.81	0.0665	1.18	0.57502	1.54654
Hexanal	66-25-1	C6H12O	6.45	5.05	77.3	4.7	5.95	75.58	1.37	0.46	0.570372	0.24	0.840653	0.521838
Hexanal, 2-ethyl-	123-05-7	C8H16O	3.58	2.98	82.26	4.25	4.87	54.5	0.84	-0.25	0.603346	0.22	0.840653	0.627431
Hexanamide	628-02-4	C6H13NO	0.04	0.04	43.51	0.03	0.03	79.03	1.27	0.35	0.318782	0.5	0.758545	0.89809
Hexane, 1-(ethenyloxy)-	5363-64-4	C8H16O	0	0	5.89	1.08	0	244.27	0	-16	0.197948	0.7	0.744482	1.16001
Hexane, 2-methyl-4-methylene-	3404-80-6	C8H16	0.18	0	205.01	0.02	0	244.71	10.12	3.34	0.496737	0.3	0.840653	0.703566
Hexane, 2,5-dimethoxy-2,5-dimethyl-	53273-13-5	C10H22O2	0	0	111.34	0.01	0	190.63	0.31	-1.69	0.80824	0.09	0.990254	0.237953
Hexane, 3,3-dimethyl-	563-16-6	C8H18	0.01	0	120.6	0.01	0	172.22	0.91	-0.13	0.670026	0.17	0.859854	0.378399
Hexanedioic acid, mono(2-ethylhexyl)ester	4337-65-9	C14H26O4	0.06	0	170.67	0.05	0	172.9	1.29	0.37	0.99167	0	0.998734	0.0143473
Hexanoic acid, 2-ethyl-, ethyl ester	2983-37-1	C10H20O2	0.06	0.06	12.45	0.05	0.06	70.6	1.22	0.28	0.32694	0.49	0.763842	0.933992
Hexanoic acid, 2-methyl-2-propyl-, methyl ester	54798-83-3	C11H22O2	0.03	0.02	99.49	0.01	0	124.19	4.55	2.19	0.189634	0.72	0.744482	1.14965
Hexanoic acid, ethyl ester	123-66-0	C8H16O2	0.28	0.31	63.75	0.65	0.46	138.45	0.43	-1.21	0.699527	0.16	0.890724	0.383045
Hydrazine, 1-(5-hexenyl)-1-methyl-	53907-78-1	C7H16N2	0.03	0.01	165.86	0.02	0.01	136.86	1.39	0.47	0.664543	0.18	0.854569	0.381657
Hydrogen isocyanate	75-13-8	CHNO	0.24	0	172.44	0.15	0	184.12	1.65	0.73	0.942381	0.03	0.998734	0.107459
Hydroperoxide, heptyl	764-81-8	C7H16O2	0.02	0	244.71	0.01	0.01	114.55	1.79	0.84	0.35487	0.45	0.777166	0.913572
Hydroxylamine, O-(3-methylbutyl)-	19411-65-5	C5H13NO	1.4	1.42	93.01	1.05	0.67	119.12	1.34	0.42	0.603152	0.22	0.840653	0.46879
Indolizine	274-40-8	C8H7N	0.02	0.01	116.95	0.01	0.01	64.03	1.42	0.51	0.400448	0.4	0.809217	0.873207
Indolizine, 3-methyl-	1761-10-0	C9H9N	0	0	156.43	0	0	113.55	0.96	-0.06	0.642702	0.19	0.847496	0.424157
Isobutylene epoxide	558-30-5	C4H8O	2.64	3.27	84.42	3.26	3.15	45.75	0.81	-0.31	0.201802	0.7	0.744482	1.19096
Isoquinoline, 1,2,3,4-tetrahydro-	91-21-4	C9H11N	0	0	110.43	0.01	0.01	113.91	0.25	-1.97	0.724192	0.14	0.907281	0.411333
Isothiazole	288-16-4	C3H3NS	0.01	0.01	22.37	0	0	55.21	1.62	0.7	0.248697	0.6	0.744482	1.07753
L-Alanine, 3-sulfo-	498-40-8	C3H7NO5S	0.03	0.01	107.69	0.03	0.01	123.3	1.04	0.05	0.387693	0.41	0.789594	0.791741
L-Cysteine sulfinic acid	1115-65-7	C3H7NO4S	0.01	0	244.5	0.02	0.01	135.64	0.43	-1.22	0.283685	0.55	0.744482	0.940766
L-Isoleucine, ethyl ester	921-74-4	C8H17NO2	0.1	0.1	72.17	0.18	0.17	63.98	0.55	-0.86	0.814645	0.09	0.993424	0.470906
L-Leucine, ethyl ester	2743-60-4	C8H17NO2	0.1	0.1	35.09	0.13	0.12	70.85	0.8	-0.32	0.485717	0.31	0.840653	0.664241
L-Valine, ethyl ester	17431-03-7	C7H15NO2	0.65	0.64	30.74	0.53	0.5	30.64	1.23	0.3	0.26755	0.57	0.744482	0.957381
Linoelaidic acid	506-21-8	C18H32O2	0	0	244.13	0.05	0	220.58	0.09	-3.42	0.468903	0.33	0.840653	0.666934
Mercaptamine	60-23-1	C2H7NS	0.15	0.12	104.44	0.17	0.07	135.37	0.89	-0.17	0.487471	0.31	0.840653	0.628955
Methane, di-p-tolyl-	4957-14-6	C15H16	0	0	163.12	0	0	11.88	89.95	6.49	0.181664	0.74	0.744482	1.20903
Methane, diethoxy-	462-95-3	C5H12O2	0	0	108.62	0	0	67.15	0.39	-1.35	0.193082	0.71	0.744482	1.14362
Methane, isocyanato-	624-83-9	C2H3NO	1.18	0	214.6	0.2	0	157.1	5.79	2.53	0.896556	0.05	0.998734	0.186056
Methane, isothiocyanato-	556-61-6	C2H3NS	0	0	22.44	0	0	111.74	2.05	1.04	0.0740875	1.13	0.57502	1.58417
Methane, nitroso-	865-40-7	CH3NO	6.38	0.35	186.67	2.34	0	244.95	2.72	1.45	0.292948	0.53	0.744482	0.904873
Methanesulfonic acid, ethyl ester	62-50-0	C3H8O3S	0	0	153.62	0	0.01	79.31	0.39	-1.36	0.250824	0.6	0.744482	0.981194
Methanethiol	74-93-1	CH4S	0.64	0.61	20.77	0.8	0.74	45.76	0.81	-0.31	0.611068	0.21	0.840653	0.457602
Methyl hydrogen disulfide	6251-26-9	CH4S2	0.13	0.07	130.9	0.05	0.05	92.43	2.89	1.53	0.46406	0.33	0.840653	0.753827
Methyl nitrate	598-58-3	CH3NO3	5.82	2.59	128.45	0	0	11.88	342634	18.39	0.0778578	1.11	0.57502	1.59016
Methyl propargyl ether	627-41-8	C4H6O	0	0	5.89	0.03	0.01	128.57	0	-10.58	0.0785428	1.1	0.57502	1.61021
Monomethyl oxalate	600-23-7	C3H4O4	0.04	0	244.86	0.09	0.02	187.87	0.49	-1.02	0.299065	0.52	0.744482	0.948638
N-(4-Butylphenyl)-4-methylbenzamide	198973-47-6	C18H21NO	0	0	240.45	0	0	156.94	0.27	-1.87	0.505564	0.3	0.840653	0.622649
n-Butyric acid 2-ethylhexyl ester	25415-84-3	C12H24O2	0.01	0	123.25	0.01	0.01	121.14	0.57	-0.81	0.898481	0.05	0.998734	0.458504
n-Caproic acid vinyl ester	3050-69-9	C8H14O2	0.07	0	244.89	0.55	0.51	106.78	0.13	-2.93	0.0828949	1.08	0.57502	1.42695
n-Decanoic acid	334-48-5	C10H20O2	0.04	0.04	51.72	0.02	0.02	41.43	2.29	1.2	0.0220302	1.66	0.386945	1.79708
n-Hexylmethylamine	35161-70-7	C7H17N	0.09	0	229.89	0.01	0	244.66	5.91	2.56	0.545615	0.26	0.840653	0.53206
N-Methylpyrimidin-2-amine	931-61-3	C5H7N3	0.03	0.02	135.23	0	0	243.61	8.58	3.1	0.0847935	1.07	0.57502	1.43053
N-Methyltaurine	107-68-6	C3H9NO3S	0.01	0	244.64	0.07	0.03	123.57	0.18	-2.44	0.234271	0.63	0.744482	1.05627
N-Nitroso-2-methyl-oxazolidine	39884-53-2	C4H8N2O2	0.02	0	155.6	0	0	11.88	1153.82	10.17	0.181072	0.74	0.744482	1.20635
n-Propyl fluoride	460-13-9	C3H7F	0	0	242.37	0	0	156.57	0.72	-0.48	0.580007	0.24	0.840653	0.522334
N-tert-Butylmethylamine	14610-37-8	C5H13N	0.3	0.08	141.58	0	0	11.88	17709.1	14.11	0.0782134	1.11	0.57502	1.56315
n-Tridecan-1-ol	112-70-9	C13H28O	0	0	130.22	0.01	0	136.79	0.62	-0.69	0.912522	0.04	0.998734	0.359977
N,N-Dimethylformamide-di-t-butylacetal	36805-97-7	C11H25NO2	0.01	0	230.19	0.3	0	244.94	0.05	-4.34	0.867791	0.06	0.998734	0.196063
N,N,O-Triacetylhydroxylamine	17720-63-7	C6H9NO4	5.9	3.27	125.31	1.73	0	155.04	3.41	1.77	0.320305	0.49	0.759749	0.869817
N,N'-Dibenzylideneethylenediamine	104-71-2	C16H16N2	0.01	0.01	83.22	0.01	0	155.68	1.74	0.8	0.306019	0.51	0.748722	0.883992
Naphthalene, 1-ethyl-1,2,3,4-tetrahydro-	13556-58-6	C12H16	0.01	0.01	99.1	0.01	0	137.45	1.13	0.18	0.626209	0.2	0.840653	0.453111
Naphthalene, 1-methyl-	90-12-0	C11H10	0.02	0.03	81.39	0.03	0.03	30.82	0.72	-0.48	0.189413	0.72	0.744482	1.22434
Naphthalene, 1,2-dihydro-	447-53-0	C10H10	0.01	0.01	68.7	0.01	0	127.17	2.03	1.02	0.180911	0.74	0.744482	1.1308
Naphthalene, 1,2,3,4-tetrahydro-1,6-dimethyl-4-(1-methylethyl)-, (1S-cis)-	483-77-2	C15H22	0	0	71.98	0	0	125.08	2.67	1.42	0.196601	0.71	0.744482	1.09733
Naphthalene, 1,2,3,4-tetrahydro-5-methyl-	2809-64-5	C11H14	0	0	237.93	0	0	237.92	1	0	0.998788	0	0.998788	0.264361
Naphthalene, 1,2,3,4-tetrahydro-6-methyl-	1680-51-9	C11H14	0	0	157.94	0	0	152.81	0.86	-0.22	0.972645	0.01	0.998734	0.269143
Naphthalene, 1,4-dimethyl-	571-58-4	C12H12	0	0	5.89	0	0	165.91	0.01	-7.24	0.167426	0.78	0.744482	1.23973
Naphthalene, 1,6,7-trimethyl-	2245-38-7	C13H14	0	0	112.35	0	0	58.61	0.48	-1.05	0.233542	0.63	0.744482	1.10148
Naphthalene, 2-(1-methylethyl)-	2027-17-0	C13H14	0	0	111.69	0	0	85.13	0.59	-0.77	0.564934	0.25	0.840653	0.645334
Naphthalene, 2-methyl-1-propyl-	54774-89-9	C14H16	0.05	0.05	101.49	0.02	0	183.68	2.09	1.06	0.283832	0.55	0.744482	0.937776
Naphthalene, 2,3,6-trimethyl-	829-26-5	C13H14	0	0	134.2	0	0	233.97	4.91	2.3	0.243005	0.61	0.744482	1.02191
Neodecanoic acid	26896-20-8	C10H20O2	0.26	0.18	76.01	0.1	0.09	64.75	2.6	1.38	0.0621268	1.21	0.57502	1.52599
Niacinamide	98-92-0	C6H6N2O	0.21	0.24	32.34	0.22	0.25	88.98	0.98	-0.04	0.230739	0.64	0.744482	1.10684
Nitrous oxide	10024-97-2	N2O	0.02	0	244.7	0.03	0.02	112.32	0.59	-0.77	0.278743	0.55	0.744482	0.929476
Nitroxide, bis(1,1-dimethylethyl)	2406-25-9	C8H18NO	0.14	0.17	62.89	0.03	0.03	74.22	5.04	2.33	0.106114	0.97	0.616094	1.40889
Nonadecane	629-92-5	C19H40	0.01	0	161.78	0.02	0.02	113.42	0.64	-0.64	0.588675	0.23	0.840653	0.504153
Nonanal	124-19-6	C9H18O	2.22	2.86	81.34	2.03	1.17	118.82	1.1	0.13	0.613107	0.21	0.840653	0.492484
Nonane, 2-methyl-	871-83-0	C10H22	0.21	0.21	46.31	0.26	0.29	45.23	0.81	-0.3	0.720212	0.14	0.905692	0.315635
Nonane, 2-methyl-3-methylene-	55499-08-6	C11H22	0.05	0.05	34.6	0.05	0.06	50.39	0.96	-0.07	0.467555	0.33	0.840653	0.658824
Nonane, 2-methyl-5-propyl-	31081-17-1	C13H28	0.03	0.01	149.92	0	0	11.88	1497.34	10.55	0.0805501	1.09	0.57502	1.55523
Nonane, 2,2,4,4,6,8,8-heptamethyl-	4390-04-9	C16H34	0.02	0	172.98	0	0	243.23	7.38	2.88	0.474343	0.32	0.840653	0.624255
Nonane, 2,6-dimethyl-	17302-28-2	C11H24	0.46	0.14	134.32	0.82	1.01	75.47	0.56	-0.83	0.418448	0.38	0.829176	0.711237
Nonanoic acid	112-05-0	C9H18O2	0.21	0.19	34.32	0.08	0.08	56.32	2.52	1.34	0.00544198	2.26	0.239971	2.03426
Nonanoic acid, 2-oxo-, methyl ester	56275-54-8	C10H18O3	0	0	161.74	0	0	242.19	1.7	0.76	0.564167	0.25	0.840653	0.516479
Nonanoic acid, ethyl ester	123-29-5	C11H22O2	1.49	1.34	23.21	1.1	0.88	45.74	1.36	0.44	0.0953074	1.02	0.576954	1.37844
o-Allylhydroxylamine	6542-54-7	C3H7NO	0.4	0.24	121.86	0.08	0	244.9	4.9	2.29	0.249918	0.6	0.744482	1.10181
Octadecanal	638-66-4	C18H36O	0.01	0	155.86	0.03	0.01	151.06	0.52	-0.95	0.596952	0.22	0.840653	0.525305
Octadecane	593-45-3	C18H38	0.1	0	161.23	0.07	0	159.6	1.55	0.64	0.963148	0.02	0.998734	0.0750661
Octadecanoic acid, ethyl ester	111-61-5	C20H40O2	0.49	0.49	46.8	0.37	0.33	58.68	1.34	0.42	0.332716	0.48	0.773961	1.00388
Octanal	124-13-0	C8H16O	1.56	1.34	42.63	1.57	1.27	43.12	0.99	-0.01	0.97203	0.01	0.998734	0.0310451
Octane	111-65-9	C8H18	0.03	0	244.81	0.12	0.05	134.36	0.24	-2.06	0.23983	0.62	0.744482	1.03623
Octane, 2,3,6,7-tetramethyl-	52670-34-5	C12H26	0.06	0.07	91.54	0.07	0.07	80.19	0.86	-0.21	0.576992	0.24	0.840653	0.651202
Octane, 2,7-dimethyl-	1072-16-8	C10H22	0.03	0.03	55.69	0.03	0.04	45.49	0.85	-0.24	0.443875	0.35	0.840653	0.708886
Octane, 3-methyl-6-methylene-	74630-07-2	C10H20	0	0	5.89	0	0	243.42	0.01	-7.4	0.344572	0.46	0.775389	0.856186
Octane, 3,5-dimethyl-	15869-93-9	C10H22	0.26	0	244.93	0.3	0	244.94	0.87	-0.2	0.991746	0	0.998734	0.104998
Octane, 6-ethyl-2-methyl-	62016-19-7	C11H24	0.02	0	200.51	0	0	243.97	3.65	1.87	0.546018	0.26	0.840653	0.539422
Octanoic acid	124-07-2	C8H16O2	0.15	0.14	51.92	0.02	0	154.85	7.56	2.92	0.0146344	1.83	0.386945	2.05341
Octanoic acid, ethyl ester	106-32-1	C10H20O2	2.34	1.82	73.24	0.7	0.58	61.17	3.32	1.73	0.00947989	2.02	0.320668	1.95988
Oxazole, 4,5-dimethyl-	20662-83-3	C5H7NO	0.01	0	138.53	0	0	11.88	478.45	8.9	0.0787568	1.1	0.57502	1.55983
Oxepane	592-90-5	C6H12O	0	0	5.89	0	0	243.92	0	-7.93	0.358559	0.45	0.777166	0.865408
Oxepine, 2,7-dimethyl-	1487-99-6	C8H10O	0	0	153.87	0	0	238.78	1.14	0.19	0.616388	0.21	0.840653	0.467544
Oxetane, 2,2-dimethyl-	6245-99-4	C5H10O	5.98	5.16	42.96	7.38	7.78	33.04	0.81	-0.3	0.407955	0.39	0.818372	0.725467
Oxirane, (ethoxymethyl)-	4016-11-9	C5H10O2	0.04	0.04	109.76	0	0	242.88	20.71	4.37	0.189593	0.72	0.744482	1.11588
Oxirane, (fluoromethyl)-	503-09-3	C3H5FO	0.03	0	216.99	0.01	0	177.07	4.45	2.15	0.892641	0.05	0.998734	0.142539
Oxirane, [(tetradecyloxy)methyl]-	38954-75-5	C17H34O2	0.03	0.04	88.08	0.05	0.05	101.46	0.74	-0.44	0.994521	0	0.998734	0.210484
Oxirane, 2-ethyl-2-methyl-	30095-63-7	C5H10O	0.19	0.17	58.52	0.15	0.14	51.48	1.31	0.39	0.396935	0.4	0.804206	0.810947
Oxirane, pentyl-	5063-65-0	C7H14O	0.01	0.01	126.32	0.01	0	198.14	0.92	-0.12	0.64545	0.19	0.848416	0.470173
Oxiranemethanol, (R)-	57044-25-4	C3H6O2	0	0	243.49	0.06	0	202.48	0.04	-4.52	0.421443	0.38	0.832087	0.717776
p-Cresol	106-44-5	C7H8O	0.03	0	160.19	0.05	0.06	81.04	0.68	-0.55	0.313933	0.5	0.757933	0.878921
p-Cymene	99-87-6	C10H14	0.12	0.13	10.68	0.13	0.12	16.5	0.95	-0.07	0.562294	0.25	0.840653	0.555389
p-Xylene	106-42-3	C8H10	0.45	0.42	17.34	0.37	0.34	64.5	1.22	0.29	0.246496	0.61	0.744482	1.0342
Pentaborane(11)	18433-84-6	B5H11	0.35	0.13	165.15	0.08	0.08	22.23	4.22	2.08	0.720596	0.14	0.905692	0.437609
Pentadecanal-	2765-11-9	C15H30O	0.33	0.36	36.74	0.24	0.19	89.99	1.35	0.43	0.199971	0.7	0.744482	1.08736
Pentadecane	629-62-9	C15H32	2.64	2.64	59.91	1.86	2.04	63.16	1.42	0.5	0.911988	0.04	0.998734	0.300952
Pentadecane, 2-methyl-	1560-93-6	C16H34	0.07	0.08	55.6	0.02	0	154.89	4.1	2.04	0.0755741	1.12	0.57502	1.46741
Pentadecane, 2,6,10-trimethyl-	3892-00-0	C18H38	0.1	0.13	83.13	0.04	0	162.18	2.71	1.44	0.264234	0.58	0.744482	0.959885
Pentadecane, 3-methyl-	2882-96-4	C16H34	0.17	0.17	52.31	0.06	0.06	28.36	2.83	1.5	0.00619602	2.21	0.241025	2.02078
Pentadecane, 5-methyl-	25117-33-3	C16H34	0.07	0.08	85.98	0.02	0	160.46	4.51	2.17	0.230968	0.64	0.744482	1.02436
Pentadecane, 7-methyl-	6165-40-8	C16H34	0.03	0.03	113.23	0.01	0	244.65	2.33	1.22	0.276363	0.56	0.744482	0.933162
Pentadecanoic acid, 2,6,10,14-tetramethyl-, methyl ester	1001-80-5	C20H40O2	0.02	0.01	112.09	0.01	0	136.07	3.68	1.88	0.179439	0.75	0.744482	1.15648
Pentadecanoic acid, ethyl ester	41114-00-5	C17H34O2	0.21	0.23	38.11	0.11	0.12	44.67	1.97	0.98	0.0307155	1.51	0.398278	1.73378
Pentanal	110-62-3	C5H10O	2.25	1.82	68.82	2.2	1.61	62.2	1.03	0.04	0.968012	0.01	0.998734	0.0484759
Pentane, 1-(2-butenyloxy)-, (E)-	54004-26-1	C9H18O	0.01	0	163.99	0.01	0	110.27	1.54	0.63	0.709607	0.15	0.900611	0.407682
Pentanoic acid, 2,2,4-trimethyl-3-hydroxy-, isobutyl ester	244074-78-0	C12H24O3	0.65	0.58	110.35	0.9	1.13	81.34	0.72	-0.48	0.593412	0.23	0.840653	0.481063
Pentanoic acid, 3-methyl-2-oxo-, methyl ester	3682-42-6	C7H12O3	0.03	0	215.79	0	0	11.88	1660.29	10.7	0.18376	0.74	0.744482	1.20788
Pentanoic acid, 3,4,4-trimethyl-, ethyl ester	106325-27-3	C10H20O2	0	0	166.2	0.05	0.06	84.56	0.07	-3.8	0.152377	0.82	0.744482	1.20008
Pentanoic acid, 4-methyl-2-oxo-, methyl ester	3682-43-7	C7H12O3	0.16	0.15	66.25	0.18	0.2	89.52	0.91	-0.14	0.621609	0.21	0.840653	0.558212
Pentanoic acid, ethyl ester	539-82-2	C7H14O2	0.02	0.01	30.69	0.03	0.02	36.57	0.59	-0.77	0.0121124	1.92	0.376661	1.89737
Peroxide, diethyl	628-37-5	C4H10O2	0	0	108.99	0	0	61.91	0.63	-0.68	0.270709	0.57	0.744482	0.954298
Phenol, 2,6-bis(1,1-dimethylethyl)-4-(1-methylpropyl)-	17540-75-9	C18H30O	0.03	0.03	9.77	0.03	0.03	53.02	1.17	0.23	0.369289	0.43	0.778411	0.838882
Phenol, 4-[2-(methylamino)ethyl]-	370-98-9	C9H13NO	0.04	0.01	192.9	0.03	0	186.32	1.47	0.55	0.649895	0.19	0.848775	0.450723
Phenol, 4,4'-butylidenebis[2-(1,1-dimethylethyl)-5-methyl-	85-60-9	C26H38O2	0	0	137.28	0	0	11.88	193.82	7.6	0.00568855	2.24	0.239971	2.25726
Phenol, m-tert-butyl-	585-34-2	C10H14O	0	0.01	78.17	0	0	240.93	3.51	1.81	0.0978573	1.01	0.578078	1.36542
Phosphine, 1,2-ethanediylbis[dicyclohexyl-	23743-26-2	C26H48P2	0	0	130.81	0	0	167.74	0.69	-0.53	0.734316	0.13	0.915541	0.406004
Phosphine, methyl-	593-54-4	CH5P	0.57	0.01	214.08	0.04	0	182.24	14.56	3.86	0.537311	0.27	0.840653	0.593778
Pivalic acid vinyl ester	3377-92-2	C7H12O2	0.01	0	155.85	0.06	0.01	185.84	0.1	-3.36	0.455283	0.34	0.840653	0.742639
Propanal	123-38-6	C3H6O	0.12	0.04	157.95	0.09	0.07	121.72	1.36	0.45	0.690015	0.16	0.881497	0.473185
Propanal, 2-methyl-	78-84-2	C4H8O	0.56	0.45	77.64	0.5	0.38	84.11	1.12	0.17	0.956043	0.02	0.998734	0.235995
Propane, 1-(ethenyloxy)-2-methyl-	109-53-5	C6H12O	0.02	0	161.16	0.04	0.03	111.76	0.44	-1.2	0.306033	0.51	0.748722	0.894989
Propane, 1,1,3-triethoxy-	7789-92-6	C9H20O3	0	0	241.81	0.06	0	236.69	0.02	-5.65	0.418392	0.38	0.829176	0.72689
Propane, 2-methyl-1-nitro-	625-74-1	C4H9NO2	0.01	0.01	121.58	0.01	0	148.32	1.83	0.87	0.880414	0.06	0.998734	0.133377
Propanoic acid, 2-hydroxy-, ethyl ester	97-64-3	C5H10O3	7.94	7.67	13.22	6.19	7.89	80.1	1.28	0.36	0.270378	0.57	0.744482	1.02505
Propanoic acid, 2-hydroxy-, methyl ester, (betaÃÂbetaÃÂbetaÃÂbetaÃÂ±)-	547-64-8	C4H8O3	0.02	0	158.76	0	0	11.88	1318.67	10.36	0.178909	0.75	0.744482	1.21929
Propanoic acid, 2-methyl-, 3-hydroxy-2,2,4-trimethylpentyl ester	77-68-9	C12H24O3	0.64	0.57	111.08	0.48	0	155.93	1.33	0.41	0.611724	0.21	0.840653	0.461177
Propanoic acid, 2-methyl-, anhydride	97-72-3	C8H14O3	0.01	0.01	62.34	0.01	0.01	133.83	1.12	0.17	0.521672	0.28	0.840653	0.575069
Propanoic acid, 2-methyl-, ethyl ester	97-62-1	C6H12O2	0.07	0.06	39.57	0.07	0.05	54.9	1.1	0.13	0.563289	0.25	0.840653	0.50853
Propanoic acid, 2-oxo-	127-17-3	C3H4O3	0.02	0	155.33	0.02	0	244.72	1.34	0.42	0.568805	0.25	0.840653	0.54865
Propanoic acid, 2,2-dimethyl-, ethyl ester	3938-95-2	C7H14O2	0.01	0.01	22.02	0.01	0.01	77.81	1.64	0.71	0.164558	0.78	0.744482	1.2595
Propanoic acid, anhydride	123-62-6	C6H10O3	2.17	0	244.69	0	0	243.83	605.56	9.24	0.42819	0.37	0.835998	0.691683
Propanoic acid, ethyl ester	105-37-3	C5H10O2	0.3	0.28	50.3	0.14	0.14	7.98	2.08	1.06	0.02448	1.61	0.386945	1.93194
Propenal dimethylhydrazone	25368-52-9	C5H10N2	0.02	0.01	114.19	0	0	11.88	889.19	9.8	0.0784276	1.11	0.57502	1.5683
Propylcarbamate	627-12-3	C4H9NO2	0	0	5.89	0.02	0.02	112.89	0	-10.4	0.0767676	1.11	0.57502	1.58212
Pyrazine	290-37-9	C4H4N2	0.15	0.16	12.71	0.16	0.16	11.69	0.96	-0.05	0.611156	0.21	0.840653	0.58294
Pyrazine, 2,3-dimethyl-	5910-89-4	C6H8N2	0.05	0.04	84.85	0	0	243.49	18.25	4.19	0.00171951	2.76	0.23859	2.3731
Pyrazine, 2,5-dimethyl-	123-32-0	C6H8N2	0.01	0	244.26	0	0	117.33	1.72	0.78	0.362628	0.44	0.778411	0.824855
Pyrazine, methyl-	109-08-0	C5H6N2	0.1	0.11	11.97	0.1	0.09	22.78	1.04	0.06	0.611427	0.21	0.840653	0.44679
Pyrazine, tetramethyl-	1124-11-4	C8H12N2	0.05	0.02	143.69	0.01	0.01	92.7	9.84	3.3	0.0456147	1.34	0.572391	1.69558
Pyrazine, trimethyl-	14667-55-1	C7H10N2	0.04	0.02	148.67	0	0	243.2	15.36	3.94	0.0734884	1.13	0.57502	1.46235
Pyrene, hexadecahydro-	2435-85-0	C16H26	0	0	5.89	0	0	158.21	0.01	-7.58	0.180827	0.74	0.744482	1.22144
Pyridine	110-86-1	C5H5N	0.53	0.52	34.68	0.2	0.18	51.99	2.58	1.37	0.00294856	2.53	0.23859	2.12109
Pyridine-3-carboxamide, 1,2-dihydro-4,6-dimethyl-2-thioxo-	79927-21-2	C8H10N2OS	0.02	0	154.94	0	0	243.21	8.8	3.14	0.463248	0.33	0.840653	0.660011
Pyridine, 2-ethyl-	100-71-0	C7H9N	0	0	86.1	0	0	158.45	1.46	0.55	0.335243	0.47	0.773961	0.832041
Pyridine, 2-methyl-	109-06-8	C6H7N	0	0	54.43	0	0	78.45	1.05	0.08	0.622232	0.21	0.840653	0.484865
Pyridine, 2-pentyl-	2294-76-0	C10H15N	0.03	0.03	87.97	0.01	0	244.43	3.94	1.98	0.09808	1.01	0.578078	1.36291
Pyridine, 2,4,6-trimethyl-	108-75-8	C8H11N	0.02	0.01	37.63	0.01	0.01	59.09	1.54	0.63	0.110632	0.96	0.632119	1.33088
Pyrimidine, 5-methyl-	2036-41-1	C5H6N2	0.04	0.03	110.09	0	0	244.08	8.2	3.04	0.213718	0.67	0.744482	1.05631
s-Triazine, 2-amino-4-(piperidinomethyl)-4-piperidino-	21868-43-9	C14H24N6	0	0	154.57	0.01	0	244.34	0.62	-0.69	0.65526	0.18	0.849308	0.605744
Seychellene	20085-93-2	C15H24	0	0	235.41	0	0	235.16	1	0	0.987678	0.01	0.998734	0.410945
t-Butylhydroquinone	1948-33-0	C10H14O2	0	0	241.28	0.02	0.01	118.22	0.07	-3.79	0.190334	0.72	0.744482	1.11843
tert-Butyl Hydroperoxide	75-91-2	C4H10O2	0.39	0.3	112.96	0.34	0.26	77.73	1.12	0.17	0.226545	0.64	0.744482	1.09049
Tetradecanal	124-25-4	C14H28O	0.18	0.21	55.22	0.14	0.11	108.89	1.31	0.39	0.198309	0.7	0.744482	1.16038
Tetradecane	629-59-4	C14H30	2.46	2.42	19.36	1.61	1.46	35.23	1.53	0.62	0.0181564	1.74	0.386945	1.83573
Tetradecane, 1-iodo-	19218-94-1	C14H29I	0	0	243.24	0.01	0	157.01	0.24	-2.03	0.489563	0.31	0.840653	0.603744
Tetradecane, 3-methyl-	18435-22-8	C15H32	0.01	0.01	114.62	0	0	155.44	1.93	0.95	0.567578	0.25	0.840653	0.67092
Tetradecane, 4-ethyl-	55045-14-2	C16H34	0.04	0.03	108.91	0.01	0	158.32	4.55	2.19	0.231754	0.63	0.744482	1.03172
Tetradecane, 4-methyl-	25117-24-2	C15H32	0.03	0.03	64.62	0.02	0.01	128.99	2.13	1.09	0.221031	0.66	0.744482	1.0539
Tetradecanoic acid, ethyl ester	124-06-1	C16H32O2	4.34	4.09	77.05	0.77	0.82	55.43	5.66	2.5	0.00420235	2.38	0.23859	2.08904
Tetrahydrofuran	109-99-9	C4H8O	0.14	0.14	21.24	0.2	0.19	11.35	0.7	-0.51	0.00586047	2.23	0.239971	2.05104
Tetrahydrofuran-D8	1693-74-9	C4D8O	0.04	0.02	151.99	0.07	0.06	72.99	0.67	-0.58	0.6995	0.16	0.890724	0.407545
Tetrahydrofuran, 2-ethyl-5-methyl-	931-39-5	C7H14O	0.36	0.28	84.61	0.47	0.5	61.27	0.77	-0.38	0.51596	0.29	0.840653	0.79441
Tetrahydrofurfuryl chloride	3003-84-7	C5H9ClO	0	0	242.4	0	0	172.77	0.36	-1.46	0.511205	0.29	0.840653	0.589948
Thiazole	288-47-1	C3H3NS	0.12	0.12	14.41	0.23	0.16	81.36	0.51	-0.97	0.0845988	1.07	0.57502	1.51967
Thiazole-4-carboxaldehyde	3364-80-5	C4H3NOS	0.07	0.08	84.11	0.15	0.15	32.31	0.48	-1.05	0.142254	0.85	0.744482	1.34017
Thiazole, 2-methyl-	3581-87-1	C4H5NS	0.1	0.1	20.48	0.07	0.06	47.16	1.33	0.41	0.119237	0.92	0.667385	1.29511
Thiazole, 2,4,5-trimethyl-	13623-11-5	C6H9NS	0.01	0	155.7	0	0	11.88	468.69	8.87	0.0801717	1.1	0.57502	1.55184
Thiophene	110-02-1	C4H4S	0.02	0.02	37.5	0.02	0.02	40.87	0.8	-0.31	0.432291	0.36	0.83715	0.68669
Thiophene, 2-(1,1-dimethylethyl)-	1689-78-7	C8H12S	0.01	0	188.66	0.01	0	154.66	1.92	0.94	0.956432	0.02	0.998734	0.161778
Thiophene, 2-methyl-	554-14-3	C5H6S	0	0	77.88	0	0	11.88	175.95	7.46	0.0263284	1.58	0.386945	1.91546
Thiophene, 2,2'-(1,1,2,2,3,3,4,4,5,5-decafluoro-1,5-pentanediyl)bis-	24014-44-6	C13H6F10S2	0.02	0.02	81.3	0.03	0.03	58.4	0.67	-0.58	0.517958	0.29	0.840653	0.566602
Thiophene, 2,5-dipropyl-	54411-07-3	C10H16S	0	0	181.61	0	0	237.23	2.44	1.29	0.541636	0.27	0.840653	0.696689
Thiophene, 3-methyl-	616-44-4	C5H6S	0	0	5.89	0	0	112.44	0.01	-7.09	0.0701877	1.15	0.57502	1.60207
trans-betaÂ-Ocimene	3779-61-1	C10H16	0.01	0.01	69.51	0	0	98.8	1.86	0.9	0.438337	0.36	0.840653	0.691701
trans-Farnesol	106-28-5	C15H26O	0.01	0.01	128.77	0	0	11.88	563.05	9.14	0.0792395	1.1	0.57502	1.5919
trans,trans-nona-2,4-dienol	64576-90-5	C9H16O	0.01	0.01	89.53	0.01	0	244.29	2.07	1.05	0.11108	0.95	0.632119	1.3975
Tricyclo[3.3.2.0(2,8)]deca-3,6-diene	768-46-7	C10H12	0	0	170.63	0	0	193.31	0.61	-0.71	0.965558	0.02	0.998734	0.246474
Tridecanal	10486-19-8	C13H26O	0.11	0.11	35.68	0.09	0.06	73.7	1.21	0.27	0.314934	0.5	0.757933	0.874453
Tridecane	629-50-5	C13H28	0.4	0.37	28.64	0.28	0.25	39.22	1.42	0.51	0.0788111	1.1	0.57502	1.48727
Tridecane, 2-methyl-	1560-96-9	C14H30	0.06	0.06	83.72	0.07	0.07	57.45	0.86	-0.22	0.874022	0.06	0.998734	0.140608
Tridecane, 3-methyl-	6418-41-3	C14H30	0.32	0.31	42.02	0.2	0.21	21.64	1.61	0.69	0.0500387	1.3	0.57502	1.59324
Tridecane, 3-methylene-	19780-34-8	C14H28	0.04	0.04	41.45	0.02	0.03	52.06	1.77	0.82	0.267728	0.57	0.744482	1.03445
Tridecane, 4-methyl-	26730-12-1	C14H30	0.03	0.03	72.85	0.02	0.01	165.79	1.71	0.77	0.234603	0.63	0.744482	1.04217
Tridecane, 5-methyl-	25117-31-1	C14H30	0.05	0.04	111.69	0.07	0.07	31.05	0.66	-0.59	0.0927326	1.03	0.576954	1.49935
Triisobutyl phosphate	126-71-6	C12H27O4P	0	0	176.93	0	0	165.9	0.58	-0.78	0.91428	0.04	0.998734	0.108035
Trimethylene oxide	503-30-0	C3H6O	0.01	0	152.11	0.05	0	211.45	0.16	-2.67	0.828356	0.08	0.998734	0.222851
Undecanal	112-44-7	C11H22O	0.08	0.08	29.54	0.07	0.05	63.98	1.04	0.06	0.587294	0.23	0.840653	0.553948
Undecane	1120-21-4	C11H24	0.29	0.29	18.92	0.25	0.23	28.32	1.16	0.21	0.264271	0.58	0.744482	1.05883
Undecane, 2-methyl-	7045-71-8	C12H26	0.28	0.27	29.66	0.25	0.26	40.08	1.09	0.12	0.593052	0.23	0.840653	0.481731
Undecane, 2,2-dimethyl-	17312-64-0	C13H28	0	0	154.46	0	0	174.73	0.64	-0.65	0.94732	0.02	0.998734	0.0859215
Undecane, 2,3-dimethyl-	17312-77-5	C13H28	0.01	0.01	121.81	0.02	0.02	114.82	0.62	-0.7	0.91851	0.04	0.998734	0.451571
Undecane, 2,4-dimethyl-	17312-80-0	C13H28	0.03	0	221.91	0.01	0	156.62	5.42	2.44	0.869602	0.06	0.998734	0.347927
Undecane, 2,7-dimethyl-	17301-24-5	C13H28	0.01	0	162.05	0.01	0	176.87	0.63	-0.66	0.938259	0.03	0.998734	0.283654
Undecane, 2,8-dimethyl-	17301-25-6	C13H28	0.01	0.01	81.02	0	0	120.1	2.2	1.14	0.501398	0.3	0.840653	0.781832
Undecane, 3-methyl-	1002-43-3	C12H26	0.32	0.3	30.1	0.27	0.28	30.53	1.2	0.26	0.318823	0.5	0.758545	0.943407
Undecane, 3-methylene-	71138-64-2	C12H24	0.05	0.05	42.47	0.04	0.05	35.64	1.22	0.29	0.431753	0.36	0.83715	0.827569
Undecane, 3,7-dimethyl-	17301-29-0	C13H28	0.02	0.02	97.71	0	0	243.72	5.61	2.49	0.0884888	1.05	0.576954	1.39937
Undecane, 3,8-dimethyl-	17301-30-3	C13H28	0.02	0.02	91.78	0.02	0.02	71.59	0.95	-0.08	0.593391	0.23	0.840653	0.576691
Undecane, 4-methyl-	2980-69-0	C12H26	0.03	0.03	96.7	0.04	0.02	167.44	0.83	-0.26	0.652448	0.19	0.848837	0.443288
Undecane, 4,6-dimethyl-	17312-82-2	C13H28	0.03	0.02	52.39	0.02	0.03	62.13	1.09	0.13	0.425841	0.37	0.835998	0.720356
Undecane, 4,7-dimethyl-	17301-32-5	C13H28	0.02	0.01	133.73	0.02	0.01	143.98	1.27	0.35	0.964748	0.02	0.998734	0.0576649
Undecane, 4,8-dimethyl-	17301-33-6	C13H28	0.19	0.13	110.92	0.07	0	203.39	2.72	1.44	0.265711	0.58	0.744482	0.952687
Undecane, 5-methylene-	5698-48-6	C12H24	0	0	5.89	0	0	154.47	0	-8.16	0.174554	0.76	0.744482	1.22899
Undecane, 5,7-dimethyl-	17312-83-3	C13H28	0	0	243.77	0.01	0	157.61	0.49	-1.02	0.535637	0.27	0.840653	0.586401
Undecanoic acid, ethyl ester	627-90-7	C13H26O2	0.03	0.03	40.82	0.01	0.01	51.41	2.2	1.14	0.01404	1.85	0.386945	1.88599
Urea, N,N-diethyl-N'-methyl-N'-nitroso-	50285-72-8	C6H13N3O2	0.03	0	189.76	0.02	0	244.74	1.73	0.79	0.568182	0.25	0.840653	0.563043
Urea, triethylnitroso-	50285-70-6	C7H15N3O2	0.07	0.06	102.56	0.06	0.06	72.45	1.06	0.09	0.584621	0.23	0.840653	0.566825
